# Supplementary material for: Comprehensive Transcriptome Profiling of Dairy Goat Mammary Gland Identifies Genes and Networks Crucial for Lactation and Fatty Acid Metabolism
Source: Front Genet. 2020 Sep 25;11:878. doi: 10.3389/fgene.2020.00878 (PMC7545057; doi:10.3389/fgene.2020.00878)
Supplement: FILE S2 — (A) List of all 51,299 defined unigenes. (B) List of all 9,131 differentially expressed genes (DEG). (C) List of all 246 enriched KEGG pathways. (D) List of specific genes from all 16 expression patterns through series-cluster analysis. (E) List of all DEGs for node genes selection through co-expression analysis. [file Table_2.xls]

## Sheet: Sheet(A)
Accession	Description
comp0_c0_seq1	NA
comp0_c1_seq1	NA
comp10002_c0_seq1	NA
comp100051_c0_seq1	NA
comp10005_c0_seq1	NA
comp10009_c0_seq1	NA
comp10010_c0_seq1	NA
comp10013_c0_seq1	activin receptor type-1
comp10014_c0_seq1	NA
comp10016_c0_seq1	NA
comp10017_c0_seq1	NA
comp100196_c0_seq1	NA
comp1001_c0_seq1	NA
comp10021_c0_seq1	NA
comp10022_c0_seq1	NA
comp100248_c0_seq1	NA
comp10024_c0_seq1	plexin D
comp10026_c0_seq1	NA
comp10028_c0_seq1	NA
comp10029_c0_seq1	NA
comp1002_c0_seq1	NA
comp100312_c0_seq1	NA
comp10035_c0_seq2	NA
comp100388_c0_seq1	NA
comp10038_c0_seq1	interferon receptor 2
comp1003_c0_seq1	NA
comp10040_c0_seq1	serine palmitoyltransferase
comp10041_c0_seq1	cyclin-dependent kinase inhibitor 1B
comp10042_c0_seq1	NA
comp100494_c0_seq1	NA
comp100497_c0_seq1	protein arginine N-methyltransferase 7
comp1004_c0_seq1	cation efflux system protein, CDF family
comp1004_c1_seq1	cation efflux system protein, CDF family
comp100507_c0_seq1	NA
comp100533_c0_seq1	NA
comp10055_c0_seq1	chromobox protein 1
comp100563_c0_seq1	NA
comp10056_c0_seq1	NA
comp100595_c0_seq1	NA
comp1005_c0_seq1	NA
comp10060_c0_seq1	NA
comp10065_c0_seq1	ubiquitin carboxyl-terminal hydrolase BAP1
comp10067_c0_seq1	NA
comp10067_c0_seq2	NA
comp1006_c0_seq1	NA
comp10071_c0_seq1	NA
comp10074_c0_seq1	NA
comp100756_c0_seq1	NA
comp10075_c0_seq1	NA
comp100767_c0_seq1	NA
comp100788_c0_seq1	NA
comp100798_c0_seq1	NA
comp10079_c0_seq1	NA
comp1007_c0_seq1	NA
comp10080_c0_seq1	NADH dehydrogenase (ubiquinone) 1 alpha subcomplex 5
comp100844_c0_seq1	growth differentiation factor 1/3
comp100872_c0_seq1	NA
comp10087_c0_seq1	NA
comp100887_c0_seq1	carbonyl reductase (NADPH)
comp100922_c0_seq1	sprouty-related, EVH1 domain containing
comp10093_c0_seq1	vacuolar protein sorting-associated protein 72
comp100942_c0_seq1	aarF domain-containing kinase
comp100978_c0_seq1	NA
comp10097_c0_seq1	NA
comp10098_c0_seq1	NA
comp1009_c0_seq1	NA
comp1009_c1_seq1	NA
comp10100_c0_seq1	NA
comp101028_c0_seq1	NA
comp101037_c0_seq1	NA
comp101039_c0_seq1	NA
comp101050_c0_seq1	NA
comp10105_c0_seq1	NA
comp101063_c0_seq1	NA
comp101082_c0_seq1	NA
comp10109_c0_seq1	protein kinase A
comp1010_c0_seq1	NA
comp1010_c1_seq1	NA
comp101126_c0_seq1	NA
comp101133_c0_seq1	NA
comp10116_c0_seq1	N-acylneuraminate cytidylyltransferase
comp10119_c0_seq1	NA
comp101203_c0_seq1	KRAB domain-containing zinc finger protein
comp10123_c0_seq2	ETS domain-containing protein Elk-3 (SRF accessory protein 2)
comp101245_c0_seq1	NA
comp101255_c0_seq1	NA
comp10125_c0_seq1	NA
comp10126_c0_seq1	U2 small nuclear ribonucleoprotein B''
comp101286_c0_seq1	NA
comp101322_c0_seq1	NA
comp10132_c0_seq1	NA
comp10135_c0_seq1	V-type H+-transporting ATPase subunit I
comp101368_c0_seq1	NA
comp10136_c0_seq1	NA
comp101378_c0_seq1	E3 ubiquitin-protein ligase UBR3
comp10138_c0_seq1	NA
comp101394_c0_seq1	NA
comp101399_c0_seq1	NA
comp10139_c0_seq1	serum response factor
comp101417_c0_seq1	NA
comp10142_c0_seq1	signal recognition particle subunit SRP9
comp10142_c0_seq2	signal recognition particle subunit SRP9
comp10144_c0_seq1	NA
comp101496_c0_seq1	NA
comp10149_c0_seq1	NA
comp1014_c0_seq1	NA
comp101516_c0_seq1	NA
comp101519_c0_seq1	NA
comp10151_c0_seq1	C-C motif chemokine 3
comp10153_c0_seq1	NA
comp10155_c0_seq1	NA
comp101574_c0_seq1	NA
comp101587_c0_seq1	NA
comp101591_c0_seq1	NA
comp101597_c0_seq1	NA
comp1015_c0_seq1	NA
comp101607_c0_seq1	NA
comp10160_c0_seq1	transcription factor Sp3
comp101619_c0_seq1	forkhead box protein O4
comp101648_c0_seq1	NA
comp10165_c0_seq1	NA
comp101669_c0_seq1	NA
comp10168_c0_seq1	NA
comp101692_c0_seq1	NA
comp1016_c0_seq1	NA
comp101711_c0_seq1	NA
comp101712_c0_seq1	NA
comp10172_c0_seq1	NA
comp101741_c0_seq1	NA
comp10176_c0_seq1	NA
comp10177_c0_seq1	NA
comp10178_c0_seq1	NA
comp10178_c0_seq2	NA
comp101795_c0_seq1	NA
comp1017_c0_seq1	NA
comp1017_c1_seq1	NA
comp10181_c0_seq1	NA
comp101825_c0_seq1	zinc finger and BTB domain-containing protein 11
comp101845_c0_seq1	NA
comp10184_c0_seq1	toll-like recepto 5
comp101868_c0_seq1	NA
comp10189_c0_seq1	aspartate beta-hydroxylase
comp1018_c0_seq1	NA
comp10190_c0_seq1	NA
comp101912_c0_seq1	E3 ubiquitin-protein ligase RNF1/2
comp101925_c0_seq1	NA
comp10192_c0_seq1	NA
comp101945_c0_seq1	NA
comp10194_c0_seq1	NA
comp101977_c0_seq1	NA
comp10197_c0_seq1	NA
comp10199_c0_seq1	NA
comp101_c0_seq1	NA
comp101_c1_seq1	NA
comp10201_c0_seq1	NA
comp102038_c0_seq1	proteasomal ATPase-associated factor 1
comp10204_c0_seq1	NA
comp102071_c0_seq1	additional sex combs-like protein
comp10207_c0_seq1	NA
comp10207_c0_seq2	NA
comp10209_c0_seq1	NADH dehydrogenase (ubiquinone) Fe-S protein 1
comp1020_c0_seq1	NA
comp102111_c0_seq1	NA
comp102135_c0_seq1	NA
comp10214_c0_seq2	NA
comp10219_c0_seq1	NA
comp10219_c1_seq1	NA
comp10225_c0_seq1	NA
comp10229_c0_seq1	NA
comp1022_c0_seq1	NA
comp10230_c0_seq1	NA
comp10231_c0_seq1	NA
comp10234_c0_seq1	NA
comp102370_c0_seq1	NA
comp10237_c0_seq1	NA
comp10238_c0_seq1	NA
comp1023_c0_seq1	NA
comp102415_c0_seq1	NA
comp102419_c0_seq1	NA
comp102429_c0_seq1	NA
comp10244_c0_seq1	EH domain-containing protein 1
comp10245_c0_seq1	NA
comp102468_c0_seq1	NA
comp102469_c0_seq1	NA
comp10247_c0_seq1	NA
comp10248_c0_seq1	HIV-1 Vpr-binding protein
comp10249_c0_seq1	NA
comp10249_c0_seq2	NA
comp10253_c0_seq1	desmin
comp102553_c0_seq1	NA
comp10257_c0_seq1	nuclear receptor, subfamily 1, group H, member 3
comp102584_c0_seq1	NA
comp10259_c0_seq2	MFS transporter, MCP family, solute carrier family 16 (monocarboxylic acid transporters), member 11
comp1025_c0_seq1	NA
comp1025_c1_seq1	NA
comp102624_c0_seq1	NA
comp10262_c0_seq1	NA
comp10264_c0_seq1	argininosuccinate lyase
comp102651_c0_seq1	zinc finger and BTB domain-containing protein 12
comp102654_c0_seq1	NA
comp10268_c0_seq1	NA
comp10269_c0_seq1	NA
comp1026_c0_seq1	NA
comp102712_c0_seq1	NA
comp102744_c0_seq1	Fc receptor, IgG, high affinity I
comp102751_c0_seq1	amyloid beta (A4) precursor protein-binding, family B, member 1 (Fe65)
comp10276_c0_seq1	NA
comp10279_c0_seq1	NA
comp10279_c1_seq1	NA
comp1027_c0_seq1	NA
comp10283_c0_seq1	NA
comp102850_c0_seq1	MAP kinase interacting serine/threonine kinase
comp102891_c0_seq1	NA
comp10289_c0_seq1	thyrotrophic embryonic factor
comp1028_c0_seq1	NA
comp10290_c0_seq1	NA
comp102919_c0_seq1	NA
comp10293_c0_seq1	NA
comp102982_c0_seq1	NA
comp102986_c0_seq1	NA
comp10299_c0_seq1	dipeptidyl-peptidase 4
comp102_c0_seq1	NA
comp10301_c0_seq1	NA
comp10304_c0_seq1	NA
comp10307_c0_seq1	NA
comp10308_c0_seq1	NA
comp103092_c0_seq1	BTB/POZ domain-containing protein 14
comp1030_c0_seq1	plasminogen activator inhibitor-1
comp103101_c0_seq1	NA
comp10310_c0_seq1	NA
comp103112_c0_seq1	adrenergic receptor, beta 2
comp10311_c0_seq1	NA
comp10311_c0_seq2	NA
comp103133_c0_seq1	NA
comp10313_c0_seq1	polycomb group RING finger protein 4
comp10314_c0_seq1	NA
comp103183_c0_seq1	NA
comp10318_c0_seq2	NA
comp10320_c0_seq1	NA
comp103268_c0_seq1	procollagen-lysine,2-oxoglutarate 5-dioxygenase 1
comp103271_c0_seq1	NA
comp10328_c0_seq1	zinc finger homeobox protein 1
comp1032_c0_seq1	NA
comp10330_c0_seq1	NA
comp10332_c0_seq2	NA
comp10333_c0_seq1	NA
comp103376_c0_seq1	NA
comp10337_c0_seq1	NA
comp10338_c0_seq1	NA
comp10339_c0_seq1	NA
comp1033_c0_seq1	NA
comp10340_c0_seq1	NA
comp10341_c0_seq1	polycomb group RING finger protein 1
comp10343_c0_seq1	NA
comp10343_c1_seq1	NA
comp103463_c0_seq1	NA
comp103473_c0_seq1	NA
comp10347_c0_seq1	Janus kinase 2
comp1034_c0_seq1	NA
comp10356_c0_seq1	NA
comp10359_c0_seq1	semaphorin 3
comp103614_c0_seq1	NA
comp10361_c0_seq1	NA
comp10361_c0_seq2	NA
comp103621_c0_seq1	NA
comp10363_c0_seq1	NA
comp10365_c0_seq1	NA
comp103661_c0_seq1	NA
comp103678_c0_seq1	NA
comp103697_c0_seq1	NA
comp1036_c0_seq1	NA
comp10370_c0_seq1	NA
comp103713_c0_seq1	NA
comp10374_c0_seq1	4a-hydroxytetrahydrobiopterin dehydratase
comp10374_c0_seq2	4a-hydroxytetrahydrobiopterin dehydratase
comp10375_c0_seq1	NA
comp10377_c0_seq1	NA
comp10378_c0_seq1	NA
comp10379_c0_seq1	NA
comp1037_c0_seq1	NA
comp10383_c0_seq1	NA
comp10386_c0_seq1	NA
comp103874_c0_seq1	NA
comp10387_c0_seq1	dehydrogenase/reductase SDR family member 7B
comp10388_c0_seq1	C motif chemokine 1/2
comp103904_c0_seq1	NA
comp10390_c0_seq1	NA
comp103914_c0_seq1	NA
comp103942_c0_seq1	delta
comp103945_c0_seq1	ubiquitin carboxyl-terminal hydrolase 19
comp10395_c0_seq1	NA
comp1039_c0_seq1	NA
comp104047_c0_seq1	NA
comp104057_c0_seq1	NA
comp10405_c0_seq1	mitogen-activated protein kinase 4/6
comp104064_c0_seq1	aspartoacylase
comp10407_c0_seq1	growth arrest and DNA-damage-inducible protein
comp104084_c0_seq1	NA
comp104087_c0_seq1	NA
comp104097_c0_seq1	NA
comp10409_c0_seq1	NA
comp104123_c0_seq1	NA
comp10412_c0_seq1	NA
comp10413_c0_seq1	NA
comp104162_c0_seq1	ubiquitin-conjugating enzyme E2 W
comp104168_c0_seq1	NA
comp104182_c0_seq1	NA
comp104204_c0_seq1	NA
comp10427_c0_seq1	NA
comp10428_c0_seq1	NA
comp1042_c0_seq1	adenylate cyclase 6
comp104301_c0_seq1	NA
comp10431_c0_seq1	NA
comp10435_c0_seq1	NA
comp104362_c0_seq1	NA
comp104377_c0_seq1	NA
comp10438_c0_seq1	glucosamine--fructose-6-phosphate aminotransferase (isomerizing)
comp1043_c0_seq1	NA
comp10443_c0_seq1	NA
comp10445_c0_seq1	NA
comp104460_c0_seq1	NA
comp10446_c0_seq1	NA
comp10447_c0_seq1	NA
comp10449_c0_seq1	NA
comp1044_c0_seq1	NA
comp10453_c0_seq1	NA
comp10454_c0_seq1	NA
comp10458_c0_seq1	NA
comp104613_c0_seq1	NA
comp104618_c0_seq1	NA
comp10461_c0_seq1	NA
comp104624_c0_seq1	forkhead box protein J2/3
comp104629_c0_seq1	NA
comp10462_c0_seq1	NA
comp10465_c0_seq1	NA
comp104664_c0_seq1	NA
comp104673_c0_seq1	pre-B lymphocyte gene
comp104675_c0_seq1	NA
comp10467_c0_seq1	NA
comp1046_c0_seq1	baculoviral IAP repeat-containing protein 6 (apollon)
comp1046_c1_seq1	baculoviral IAP repeat-containing protein 6 (apollon)
comp104701_c0_seq1	NA
comp104702_c0_seq1	NA
comp10470_c0_seq1	WD repeat and SOF domain-containing protein 1
comp104734_c0_seq1	NA
comp104738_c0_seq1	NA
comp10473_c0_seq1	serine/threonine kinase 4
comp104740_c0_seq1	NA
comp104747_c0_seq1	NA
comp104757_c0_seq1	carbonic anhydrase
comp104766_c0_seq1	NA
comp104772_c0_seq1	NA
comp104773_c0_seq1	NA
comp10478_c0_seq1	NA
comp104804_c0_seq1	NA
comp104805_c0_seq1	NA
comp104810_c0_seq1	NA
comp104837_c0_seq1	NA
comp104860_c0_seq1	NA
comp10486_c0_seq1	NA
comp104870_c0_seq1	NA
comp104871_c0_seq1	NA
comp104895_c0_seq1	NA
comp104905_c0_seq1	5'-nucleotidase
comp10490_c0_seq1	beta-adrenergic-receptor kinase
comp104911_c0_seq1	NA
comp104941_c0_seq1	solute:Na+ symporter, SSS family
comp104951_c0_seq1	E3 ubiquitin-protein ligase HERC4
comp104973_c0_seq1	NA
comp1049_c0_seq1	NA
comp10501_c0_seq1	NA
comp10502_c0_seq1	NA
comp10503_c0_seq1	NA
comp105044_c0_seq1	NA
comp10504_c0_seq1	NA
comp10506_c0_seq1	NA
comp105075_c0_seq1	NA
comp10509_c0_seq1	NA
comp1050_c0_seq1	NA
comp1050_c1_seq1	NA
comp10510_c0_seq1	NA
comp10517_c0_seq2	charged multivesicular body protein 2B
comp10524_c0_seq1	BarH-like homeobox
comp105253_c0_seq1	Ca2+ transporting ATPase, plasma membrane
comp10525_c0_seq1	NA
comp1052_c0_seq1	NA
comp105317_c0_seq1	NA
comp105319_c0_seq1	NA
comp105369_c0_seq1	NA
comp10536_c0_seq1	NA
comp10537_c0_seq1	zinc finger and BTB domain-containing protein 17
comp10538_c0_seq1	NA
comp105394_c0_seq1	NA
comp10539_c0_seq1	NA
comp1053_c0_seq1	NA
comp105432_c0_seq1	NA
comp10543_c0_seq1	NA
comp105467_c0_seq1	NA
comp10549_c0_seq1	NA
comp10550_c0_seq1	NA
comp10550_c0_seq2	NA
comp105518_c0_seq1	NA
comp10553_c0_seq1	NA
comp105569_c0_seq1	NA
comp10560_c0_seq2	NA
comp10562_c0_seq1	NA
comp105632_c0_seq1	NA
comp10563_c0_seq1	NA
comp10564_c0_seq1	dihydropyrimidinase-like 2
comp10566_c0_seq1	DnaJ homolog, subfamily C, member 11
comp10568_c0_seq1	NA
comp1056_c0_seq1	NA
comp10572_c0_seq1	NA
comp10573_c0_seq1	NA
comp10576_c0_seq1	NA
comp105774_c0_seq1	NA
comp10579_c0_seq1	NA
comp1057_c0_seq1	NA
comp1057_c1_seq1	NA
comp105812_c0_seq1	NA
comp10581_c0_seq1	NA
comp105830_c0_seq1	KRAB domain-containing zinc finger protein
comp10583_c0_seq1	NA
comp10586_c0_seq1	replication factor C subunit 2/4
comp105891_c0_seq1	NA
comp1058_c0_seq1	NA
comp105911_c0_seq1	NA
comp105923_c0_seq1	NA
comp105952_c0_seq1	NA
comp10595_c0_seq1	NA
comp105970_c0_seq1	heat shock transcription factor 4
comp10597_c0_seq1	NA
comp105984_c0_seq1	NA
comp105994_c0_seq1	NA
comp105997_c0_seq1	NA
comp1059_c0_seq1	NA
comp105_c0_seq1	NA
comp10601_c1_seq1	NA
comp10602_c0_seq1	NA
comp10603_c0_seq1	arginyl-tRNA synthetase
comp10606_c0_seq1	NA
comp106072_c0_seq1	NA
comp106081_c0_seq1	NA
comp106085_c0_seq1	cytochrome P450, family 4, subfamily B
comp1060_c0_seq1	NA
comp1060_c1_seq1	NA
comp10610_c0_seq1	tnfrsf1a-associated via death domain
comp106118_c0_seq1	NA
comp10611_c0_seq1	NA
comp106120_c0_seq1	NA
comp106123_c0_seq1	kinetochore-associated protein MIS12
comp106130_c0_seq1	NA
comp10613_c0_seq1	NA
comp10614_c0_seq1	NA
comp10615_c0_seq1	NA
comp106166_c0_seq1	NA
comp10616_c0_seq1	NA
comp106174_c0_seq1	NA
comp10617_c0_seq1	NA
comp1061_c0_seq1	NA
comp1061_c1_seq1	NA
comp106202_c0_seq1	NA
comp10620_c0_seq1	deltex
comp106211_c0_seq1	NA
comp106251_c0_seq1	NA
comp106273_c0_seq1	NA
comp10627_c0_seq1	NA
comp106352_c0_seq1	NA
comp106388_c0_seq1	NA
comp10642_c0_seq1	NA
comp10644_c0_seq1	NA
comp106450_c0_seq1	NA
comp10645_c0_seq2	activating transcription factor 1
comp10646_c0_seq1	NA
comp10647_c0_seq1	NA
comp10648_c0_seq1	NA
comp106490_c0_seq1	NA
comp10650_c0_seq1	chloride channel, nucleotide-sensitive, 1A
comp106510_c0_seq1	NA
comp10652_c0_seq1	NA
comp106532_c0_seq1	NA
comp106571_c0_seq1	NA
comp1065_c0_seq1	NA
comp106609_c0_seq1	NA
comp10660_c0_seq1	NA
comp106615_c0_seq1	NA
comp10661_c0_seq1	interferon regulatory factor 8
comp10662_c0_seq1	NA
comp10663_c0_seq1	malonyl-CoA decarboxylase
comp10666_c0_seq1	NA
comp10668_c0_seq1	NA
comp1066_c0_seq1	histone H2A
comp1066_c1_seq1	histone H2A
comp106700_c0_seq1	NA
comp10672_c1_seq1	NA
comp10674_c0_seq1	NA
comp106781_c0_seq1	transferrin receptor
comp106788_c0_seq1	NA
comp10678_c0_seq1	NA
comp1067_c0_seq1	NA
comp106803_c0_seq1	NA
comp106819_c0_seq1	NA
comp10684_c0_seq1	NA
comp10685_c0_seq1	NA
comp106867_c0_seq1	NA
comp106876_c0_seq1	BCL2-binding component 3
comp106878_c0_seq1	NA
comp106879_c0_seq1	NA
comp106923_c0_seq1	NA
comp106947_c0_seq1	NA
comp10694_c0_seq1	protein-tyrosine phosphatase
comp10695_c0_seq1	fibrinogen gamma chain
comp10698_c0_seq1	NA
comp106991_c0_seq1	NA
comp1069_c0_seq1	NA
comp107019_c0_seq1	NA
comp10703_c0_seq1	arginine-glutamic acid dipeptide (RE) repeats
comp10706_c0_seq1	MAP/microtubule affinity-regulating kinase
comp107074_c0_seq1	NA
comp10707_c0_seq1	diphosphoinositol-polyphosphate diphosphatase
comp107083_c0_seq1	NA
comp10710_c0_seq1	NA
comp107110_c0_seq1	enhancer of zeste
comp107114_c0_seq1	NA
comp107124_c0_seq1	NA
comp107128_c0_seq1	NA
comp107141_c0_seq1	NA
comp107149_c0_seq1	NA
comp10714_c0_seq1	protein-tyrosine sulfotransferase
comp10715_c0_seq1	NA
comp10716_c0_seq1	nuclear factor I/A
comp10716_c0_seq2	nuclear factor I/A
comp10719_c0_seq1	NA
comp1071_c0_seq1	NA
comp107243_c0_seq1	NA
comp107249_c0_seq1	NA
comp107255_c0_seq1	twist
comp10725_c0_seq1	NA
comp10728_c0_seq1	NA
comp10728_c0_seq2	NA
comp1072_c0_seq1	NA
comp1072_c1_seq1	NA
comp10732_c0_seq1	NA
comp10732_c1_seq1	NA
comp10736_c0_seq1	26S proteasome regulatory subunit T4
comp107384_c0_seq1	purinergic receptor P2Y, G protein-coupled, 10
comp10738_c0_seq1	NA
comp1073_c0_seq1	NA
comp10742_c0_seq1	NA
comp10747_c0_seq1	MFS transporter, MCP family, solute carrier family 16 (monocarboxylic acid transporters), member 11
comp10749_c0_seq1	NA
comp10750_c0_seq1	NA
comp10751_c0_seq2	NA
comp10752_c0_seq1	NA
comp107540_c0_seq1	NA
comp107553_c0_seq1	dolichyldiphosphatase
comp10755_c0_seq1	G protein-coupled receptor kinase
comp107566_c0_seq1	ephrin-B
comp107578_c0_seq1	NA
comp107588_c0_seq1	NA
comp10759_c0_seq1	NA
comp1075_c0_seq1	NA
comp1075_c1_seq1	NA
comp107604_c0_seq1	NA
comp107617_c0_seq1	NA
comp107637_c0_seq1	NA
comp1076_c0_seq1	ubiquitin carboxyl-terminal hydrolase 31
comp1076_c1_seq1	ubiquitin carboxyl-terminal hydrolase 31
comp107720_c0_seq1	deltex
comp10772_c0_seq1	NA
comp107748_c0_seq1	NA
comp107770_c0_seq1	NA
comp10782_c0_seq1	NA
comp107831_c0_seq1	NA
comp10783_c0_seq1	NA
comp10784_c0_seq1	NA
comp107862_c0_seq1	NA
comp10786_c0_seq1	NA
comp107872_c0_seq1	NA
comp107877_c0_seq1	NA
comp10788_c0_seq1	NA
comp1078_c0_seq1	NA
comp10790_c0_seq1	NA
comp107918_c0_seq1	NA
comp10794_c0_seq1	NA
comp10796_c0_seq1	NA
comp10798_c0_seq1	NA
comp10799_c0_seq1	NA
comp10804_c0_seq1	NA
comp10805_c0_seq1	NA
comp108079_c0_seq1	NA
comp108098_c0_seq1	NA
comp1080_c0_seq1	NA
comp1080_c1_seq1	NA
comp108121_c0_seq1	NA
comp108137_c0_seq1	NA
comp10813_c0_seq1	NA
comp108177_c0_seq1	DNA-directed RNA polymerase III subunit C3
comp10817_c0_seq1	NA
comp10819_c0_seq1	NA
comp1081_c0_seq1	NA
comp1081_c1_seq1	NA
comp108203_c0_seq1	NA
comp10825_c0_seq1	NA
comp1082_c0_seq1	NA
comp1082_c1_seq1	NA
comp108312_c0_seq1	NA
comp108323_c0_seq1	NA
comp10836_c0_seq1	NA
comp108376_c0_seq1	NA
comp108377_c0_seq1	NA
comp108386_c0_seq1	NA
comp108399_c0_seq1	NA
comp10840_c0_seq1	NA
comp10841_c0_seq1	NA
comp10841_c0_seq2	NA
comp108424_c0_seq1	NA
comp108439_c0_seq1	NA
comp10843_c0_seq1	NA
comp108460_c0_seq1	sterile alpha motif and leucine zipper containing kinase AZK
comp108495_c0_seq1	NA
comp10849_c0_seq1	SCAN domain-containing zinc finger protein
comp1084_c0_seq1	NA
comp1084_c1_seq1	NA
comp108506_c0_seq1	NA
comp108509_c0_seq1	NA
comp108512_c0_seq1	NA
comp10851_c0_seq1	NA
comp10852_c0_seq1	NA
comp108546_c0_seq1	ADP-ribose pyrophosphatase
comp10854_c0_seq1	NA
comp108578_c0_seq1	NA
comp1085_c0_seq1	NA
comp10862_c0_seq1	alcohol dehydrogenase (NADP+)
comp10862_c0_seq2	alcohol dehydrogenase (NADP+)
comp10865_c0_seq1	phosphoglycerate kinase
comp108668_c0_seq1	NA
comp10867_c0_seq1	NA
comp10868_c0_seq1	NA
comp108716_c0_seq1	tripartite motif-containing protein 13
comp108721_c0_seq1	nuclear factor of kappa light polypeptide gene enhancer in B-cells inhibitor-like 1
comp10872_c0_seq2	NA
comp108738_c0_seq1	NA
comp10873_c0_seq1	histone H2A
comp10874_c0_seq1	NA
comp108763_c0_seq1	NA
comp1087_c1_seq1	NA
comp108804_c0_seq1	NA
comp108820_c0_seq1	NA
comp10882_c0_seq1	clathrin, light polypeptide B
comp108843_c0_seq1	NA
comp10884_c0_seq1	NA
comp108852_c0_seq1	mitotic checkpoint serine/threonine-protein kinase BUB1 beta
comp108882_c0_seq1	NA
comp10889_c0_seq1	signal recognition particle subunit SRP14
comp10894_c0_seq1	C-C motif chemokine 2/7/8/11/12/13
comp10896_c0_seq1	NA
comp10898_c0_seq1	NADH dehydrogenase (ubiquinone) 1 alpha subcomplex 11
comp108992_c0_seq1	cysteamine dioxygenase
comp1089_c0_seq1	NA
comp109027_c0_seq1	NA
comp10904_c0_seq1	diacylglycerol O-acyltransferase 2
comp10906_c0_seq1	NA
comp10908_c0_seq2	NA
comp109100_c0_seq1	NA
comp10911_c0_seq1	NA
comp109121_c0_seq1	NA
comp109131_c0_seq1	NA
comp10915_c0_seq1	NA
comp109164_c0_seq1	NA
comp109178_c0_seq1	NA
comp10918_c0_seq1	NA
comp109191_c0_seq1	NA
comp10919_c0_seq1	transcription factor AP-1
comp1091_c0_seq1	NA
comp109208_c0_seq1	NA
comp10920_c0_seq1	catechol O-methyltransferase
comp10921_c0_seq1	NA
comp10924_c0_seq1	matrix metalloproteinase-14 (membrane-inserted)
comp109251_c0_seq1	NA
comp109257_c0_seq1	NA
comp10925_c0_seq1	NA
comp109280_c0_seq1	NA
comp109287_c0_seq1	NA
comp1092_c0_seq1	NA
comp109329_c0_seq1	NA
comp10933_c0_seq1	AP-1 complex subunit sigma 1/2
comp109347_c0_seq1	NA
comp10938_c0_seq1	NA
comp1093_c0_seq1	Ras-related protein Rab-38
comp109409_c0_seq1	ATP-binding cassette, subfamily D (ALD), member 1
comp10942_c0_seq1	NADH dehydrogenase (ubiquinone) 1 beta subcomplex 4
comp10943_c0_seq1	NA
comp109457_c0_seq1	NA
comp10945_c0_seq1	charged multivesicular body protein 5
comp109480_c0_seq1	NA
comp1094_c0_seq1	DnaJ homolog, subfamily C, member 13
comp109507_c0_seq1	NA
comp10950_c0_seq1	E3 ubiquitin-protein ligase RNF1/2
comp109510_c0_seq1	NA
comp10953_c0_seq1	NA
comp109558_c0_seq1	NA
comp109570_c0_seq1	NA
comp1095_c0_seq1	NA
comp109608_c0_seq1	NA
comp109616_c0_seq1	NA
comp10963_c0_seq1	aquaporin-3
comp109641_c0_seq1	purinergic receptor P2Y, G protein-coupled, 11
comp10965_c0_seq1	NA
comp10968_c0_seq1	NA
comp1097_c0_seq1	NA
comp109838_c0_seq1	NA
comp109849_c0_seq1	NA
comp10986_c0_seq1	cyclin-dependent kinase regulatory subunit CKS1
comp1098_c0_seq1	NA
comp1098_c1_seq1	NA
comp10990_c0_seq1	NA
comp109927_c0_seq1	NA
comp109930_c0_seq1	NA
comp109935_c0_seq1	NA
comp10995_c0_seq1	NA
comp10996_c0_seq1	U1 small nuclear ribonucleoprotein C
comp109979_c0_seq1	NA
comp1099_c0_seq1	NA
comp1099_c1_seq1	NA
comp10_c0_seq1	NA
comp11005_c0_seq1	NA
comp11006_c0_seq1	NA
comp11006_c0_seq2	inhibitor of DNA binding, dominant negative helix-loop-helix protein
comp1100_c0_seq1	NA
comp1100_c1_seq1	NA
comp11010_c0_seq1	NA
comp11012_c0_seq1	chaperonin GroEL
comp11014_c0_seq1	NA
comp110150_c0_seq1	NA
comp11017_c0_seq1	NA
comp1101_c0_seq1	NA
comp1101_c1_seq1	NA
comp110209_c0_seq1	NA
comp110222_c0_seq1	NA
comp11022_c0_seq2	NA
comp110240_c0_seq1	NA
comp11025_c0_seq1	NA
comp110268_c0_seq1	NA
comp11026_c0_seq2	E3 ubiquitin-protein ligase RNF1/2
comp110275_c0_seq1	NA
comp110303_c0_seq1	NA
comp11034_c0_seq1	NA
comp110358_c0_seq1	NA
comp11041_c0_seq1	NA
comp110429_c0_seq1	NA
comp11042_c0_seq1	peroxiredoxin (alkyl hydroperoxide reductase subunit C)
comp110432_c0_seq1	NA
comp11047_c0_seq1	F-type H+-transporting ATPase subunit epsilon
comp110486_c0_seq1	myosin heavy chain
comp11048_c0_seq1	NA
comp110491_c0_seq1	alpha-1,3/alpha-1,6-mannosyltransferase
comp11049_c0_seq1	NA
comp11049_c0_seq2	NA
comp1104_c0_seq1	NA
comp11050_c0_seq1	CD9 antigen
comp110534_c0_seq1	NA
comp11053_c0_seq1	DNA-directed RNA Polymerase II subunit L
comp11055_c0_seq1	lysosomal-associated transmembrane protein
comp110593_c0_seq1	NA
comp11059_c0_seq1	NA
comp1105_c0_seq1	NA
comp1105_c1_seq1	NA
comp11064_c0_seq1	NA
comp11066_c0_seq1	peroxiredoxin (alkyl hydroperoxide reductase subunit C)
comp110680_c0_seq1	dimethylaniline monooxygenase (N-oxide forming)
comp1106_c0_seq1	NA
comp11071_c0_seq1	glutathione peroxidase
comp11073_c0_seq2	NA
comp110758_c0_seq1	NA
comp110785_c0_seq1	NA
comp110787_c0_seq1	NA
comp11078_c0_seq1	NA
comp11079_c0_seq1	small subunit ribosomal protein S7e
comp1107_c0_seq1	NA
comp1107_c1_seq1	NA
comp110808_c0_seq1	NA
comp11080_c0_seq1	small subunit ribosomal protein S25e
comp11081_c0_seq1	large subunit ribosomal protein L18e
comp110828_c0_seq1	NA
comp11083_c0_seq1	large subunit ribosomal protein L10Ae
comp11085_c0_seq1	small subunit ribosomal protein S3e
comp110868_c0_seq1	calcium/calmodulin-dependent serine protein kinase
comp110891_c0_seq1	NA
comp11089_c0_seq1	small subunit ribosomal protein S13e
comp11091_c0_seq1	NA
comp11092_c0_seq1	small subunit ribosomal protein S12e
comp11094_c0_seq1	NA
comp110966_c0_seq1	NA
comp11096_c1_seq1	fatty acid-binding protein 3, muscle and heart
comp110989_c0_seq1	NA
comp110_c0_seq1	NA
comp11101_c0_seq1	NA
comp111028_c0_seq1	ATF-like basic leucine zipper transcriptional factor
comp11102_c0_seq1	large subunit ribosomal protein L23Ae
comp11103_c0_seq1	NA
comp11103_c0_seq2	NA
comp111050_c0_seq1	AP-4 complex subunit mu-1
comp111058_c0_seq1	NA
comp11105_c0_seq1	large subunit ribosomal protein L13Ae
comp111064_c0_seq1	NA
comp11106_c0_seq1	NA
comp11107_c0_seq1	large subunit ribosomal protein L27Ae
comp111081_c0_seq1	NA
comp11108_c1_seq1	small subunit ribosomal protein S18e
comp111091_c0_seq1	NA
comp1110_c0_seq1	NA
comp1110_c1_seq1	NA
comp11110_c0_seq1	NA
comp11111_c0_seq1	peptidyl-prolyl cis-trans isomerase B (cyclophilin B)
comp11112_c0_seq1	NA
comp111147_c0_seq1	beta,beta-carotene 9',10'-dioxygenase
comp11114_c1_seq1	large subunit ribosomal protein L14e
comp111161_c0_seq1	NA
comp111167_c0_seq1	receptor activity modifying protein 1
comp11116_c0_seq1	NA
comp11117_c0_seq1	NA
comp111182_c0_seq1	amylo-1,6-glucosidase
comp111187_c0_seq1	ubiquilin
comp111197_c0_seq1	NA
comp11119_c0_seq1	cofilin
comp1111_c0_seq1	protein-tyrosine phosphatase
comp111207_c0_seq1	NA
comp11121_c0_seq1	NA
comp11122_c0_seq1	NA
comp11125_c0_seq1	NA
comp111261_c0_seq1	NA
comp11126_c0_seq1	NA
comp111270_c0_seq1	NA
comp11127_c0_seq1	small subunit ribosomal protein S9e
comp111285_c0_seq1	NA
comp11129_c0_seq1	20S proteasome subunit beta 6
comp1112_c0_seq1	NA
comp1112_c1_seq1	NA
comp111337_c0_seq1	NA
comp11135_c0_seq1	large subunit ribosomal protein L8e
comp11136_c0_seq1	small nuclear ribonucleoprotein D3
comp11137_c0_seq2	ESCRT-II complex subunit VPS25
comp111380_c0_seq1	baculoviral IAP repeat-containing 2/3/4
comp111391_c0_seq1	NA
comp1113_c1_seq1	NA
comp11140_c0_seq1	enoyl reductase
comp111415_c0_seq1	NA
comp11145_c0_seq1	NA
comp11146_c0_seq1	GTP-binding nuclear protein Ran
comp11147_c0_seq1	NA
comp111487_c0_seq1	BTB/POZ domain-containing protein 13 (germ cell-less protein-like 1)
comp11148_c0_seq2	NA
comp1114_c0_seq1	NA
comp11151_c0_seq1	presenilin enhancer 2
comp11151_c0_seq2	presenilin enhancer 2
comp11152_c0_seq1	NA
comp111565_c0_seq1	zinc finger protein 274
comp11159_c0_seq1	NA
comp11161_c0_seq1	translation initiation factor eIF-3 subunit 2
comp111646_c0_seq1	transcription factor E3-related
comp11165_c0_seq1	Ras-related protein Rab-1B
comp111689_c0_seq1	NA
comp11168_c0_seq1	NA
comp11169_c0_seq1	type I keratin, acidic
comp1116_c0_seq1	NA
comp111716_c0_seq1	NA
comp11171_c0_seq1	NA
comp111723_c0_seq1	NA
comp11172_c0_seq1	NA
comp111736_c0_seq1	NA
comp11175_c0_seq1	NA
comp11176_c0_seq1	small subunit ribosomal protein S3Ae
comp111789_c0_seq1	nuclear respiratory factor 1
comp1117_c0_seq1	NA
comp111803_c0_seq1	NA
comp111809_c0_seq1	NA
comp11182_c0_seq1	NA
comp11183_c0_seq1	NA
comp111873_c0_seq1	son of sevenless
comp111889_c0_seq1	NA
comp11188_c0_seq1	NA
comp111899_c0_seq1	NA
comp11189_c0_seq1	NA
comp111915_c0_seq1	histone deacetylase 8
comp11192_c0_seq1	large subunit ribosomal protein L11e
comp11193_c0_seq1	NA
comp11194_c0_seq1	large subunit ribosomal protein L22e
comp111984_c0_seq1	NA
comp111_c0_seq1	NA
comp11200_c0_seq1	peroxiredoxin 5, atypical 2-Cys peroxiredoxin
comp11201_c0_seq1	NA
comp112029_c0_seq1	NA
comp11203_c0_seq1	protein transport protein SEC61 subunit gamma and related proteins
comp112044_c0_seq1	NA
comp11205_c0_seq1	NA
comp112079_c0_seq1	NA
comp11208_c0_seq1	cytochrome c oxidase subunit Va
comp1120_c0_seq1	NA
comp112106_c0_seq1	NA
comp112119_c0_seq1	NA
comp112126_c0_seq1	NA
comp112132_c0_seq1	tripartite motif-containing protein 8
comp11213_c0_seq1	NADH dehydrogenase (ubiquinone) 1 beta subcomplex 7
comp112144_c0_seq1	NA
comp11214_c0_seq2	microtubule-associated protein 1 light chain
comp11215_c0_seq1	NA
comp112174_c0_seq1	NA
comp11217_c0_seq1	NA
comp11218_c0_seq1	mortality factor 4-like protein 1
comp1121_c0_seq1	NA
comp11221_c0_seq1	NA
comp112271_c0_seq1	E1A-binding protein p400
comp112287_c0_seq1	NA
comp11229_c0_seq1	succinate dehydrogenase (ubiquinone) flavoprotein subunit
comp11230_c0_seq1	NA
comp11230_c0_seq2	small subunit ribosomal protein S8e
comp11231_c0_seq1	small nuclear ribonucleoprotein F
comp11232_c0_seq1	NA
comp112366_c0_seq1	NA
comp11236_c0_seq1	large subunit ribosomal protein L18Ae
comp1123_c0_seq1	NA
comp11240_c0_seq1	NA
comp11242_c0_seq1	NA
comp112434_c0_seq1	matrix metalloproteinase-15 (membrane-inserted)
comp112446_c0_seq1	NA
comp11244_c0_seq1	NA
comp112456_c0_seq1	thousand and one amino acid protein kinase
comp112469_c0_seq1	NA
comp11252_c0_seq1	NA
comp112550_c0_seq1	MADS-box transcription enhancer factor 2A
comp112556_c0_seq1	NA
comp112558_c0_seq1	NA
comp11255_c0_seq1	NA
comp112565_c0_seq1	NA
comp112571_c0_seq1	uridine kinase
comp11257_c0_seq1	hypothetical protein
comp112581_c0_seq1	NA
comp112603_c0_seq1	NA
comp11260_c0_seq1	malate dehydrogenase
comp112616_c0_seq1	G protein-coupled receptor 35
comp112623_c0_seq1	NA
comp11265_c0_seq1	NA
comp11267_c0_seq1	NA
comp112694_c0_seq1	NA
comp11269_c0_seq1	NA
comp112706_c0_seq1	NA
comp112735_c0_seq1	NA
comp112739_c0_seq1	NA
comp112761_c0_seq1	NA
comp112777_c0_seq1	NA
comp11277_c0_seq1	NA
comp11277_c1_seq1	NA
comp11285_c0_seq1	NA
comp112860_c0_seq1	NA
comp112861_c0_seq1	NA
comp112874_c0_seq1	NA
comp11289_c0_seq1	NA
comp112909_c0_seq1	NA
comp11290_c0_seq1	transcription initiation factor TFIIA small subunit
comp112921_c0_seq1	NA
comp11293_c0_seq1	NA
comp112940_c0_seq1	NA
comp112948_c0_seq1	NA
comp11294_c0_seq1	NA
comp112961_c0_seq1	NA
comp11297_c0_seq1	NA
comp112993_c0_seq1	NA
comp112997_c0_seq1	NA
comp11299_c0_seq1	NA
comp1129_c0_seq1	NA
comp1129_c1_seq1	NA
comp113040_c0_seq1	oxidative-stress responsive protein 1
comp11304_c0_seq1	NA
comp113056_c0_seq1	krueppel-like factor 9/13/14/16
comp113065_c0_seq1	NA
comp11306_c0_seq1	NA
comp113083_c0_seq1	CD4 antigen
comp113130_c0_seq1	KRAB domain-containing zinc finger protein
comp113138_c0_seq1	NA
comp11313_c0_seq1	NA
comp11315_c0_seq1	NA
comp113176_c0_seq1	eukaryotic translation initiation factor 2C
comp11317_c0_seq1	interleukin 2 receptor, gamma
comp11318_c0_seq1	NA
comp1131_c0_seq1	NA
comp113206_c0_seq1	NA
comp11322_c0_seq1	NA
comp113232_c0_seq1	NA
comp113247_c0_seq1	NA
comp113255_c0_seq1	homeobox protein HoxA/B2
comp11326_c0_seq1	peptidyl-prolyl cis-trans isomerase NIMA-interacting 4
comp113281_c0_seq1	KRAB domain-containing zinc finger protein
comp11328_c0_seq1	NA
comp113297_c0_seq1	NA
comp1132_c0_seq1	NA
comp11330_c0_seq1	V-type H+-transporting ATPase subunit E
comp113312_c0_seq1	NA
comp113341_c0_seq1	NA
comp113352_c0_seq1	NA
comp113361_c0_seq1	NA
comp113376_c0_seq1	NA
comp11337_c0_seq1	NA
comp113426_c0_seq1	NA
comp113446_c0_seq1	NA
comp11344_c0_seq1	NA
comp113452_c0_seq1	NA
comp113465_c0_seq1	NA
comp11347_c0_seq1	protein-disulfide reductase (glutathione)
comp1134_c0_seq1	NA
comp113506_c0_seq1	NA
comp11350_c0_seq1	NA
comp113548_c0_seq1	NA
comp11354_c0_seq1	NA
comp113550_c0_seq1	NA
comp113554_c0_seq1	NA
comp113570_c0_seq1	NA
comp11359_c0_seq1	NA
comp113605_c0_seq1	NA
comp11361_c0_seq1	NA
comp113640_c0_seq1	NA
comp113663_c0_seq1	NA
comp113672_c0_seq1	NA
comp113686_c0_seq1	NA
comp11370_c0_seq1	cellular nucleic acid-binding protein
comp11370_c0_seq2	cellular nucleic acid-binding protein
comp113712_c0_seq1	NA
comp113733_c0_seq1	latrophilin 1
comp11373_c0_seq1	NA
comp113753_c0_seq1	NA
comp113755_c0_seq1	myosin I
comp11375_c0_seq1	NA
comp11377_c0_seq1	NA
comp11380_c0_seq1	NA
comp11381_c0_seq1	NA
comp113823_c0_seq1	origin recognition complex subunit 4
comp113849_c0_seq1	NA
comp11385_c0_seq1	NA
comp113889_c0_seq1	NA
comp113890_c0_seq1	NA
comp113898_c0_seq1	NA
comp11391_c0_seq1	NA
comp113930_c0_seq1	NA
comp113937_c0_seq1	NA
comp113996_c0_seq1	NA
comp1139_c0_seq1	NA
comp114026_c0_seq1	NA
comp114029_c0_seq1	NA
comp11402_c0_seq1	C-C motif chemokine, other
comp114040_c0_seq1	NA
comp11404_c0_seq1	NA
comp114076_c0_seq1	nuclear receptor, subfamily 1, group F, member 1
comp114080_c0_seq1	NA
comp114095_c0_seq1	NA
comp11409_c0_seq2	transcription factor 7
comp1140_c0_seq1	NA
comp114110_c0_seq1	NA
comp114140_c0_seq1	NA
comp11414_c0_seq1	casein kinase 2, alpha polypeptide
comp1141_c0_seq1	NA
comp114216_c0_seq1	NA
comp114222_c0_seq1	NA
comp11427_c0_seq1	agouti signaling protein
comp11427_c0_seq2	agouti signaling protein
comp1142_c0_seq1	NA
comp114303_c0_seq1	NA
comp11430_c0_seq1	NA
comp114328_c0_seq1	NA
comp114333_c0_seq1	NA
comp11436_c0_seq1	PTK9 protein tyrosine kinase 9
comp114380_c0_seq1	NA
comp11439_c0_seq1	NA
comp1143_c0_seq1	NA
comp114409_c0_seq1	NA
comp114432_c0_seq1	NA
comp114439_c0_seq1	NA
comp11443_c0_seq1	NA
comp11444_c0_seq1	NA
comp114454_c0_seq1	NA
comp114456_c0_seq1	ubiquitin-conjugating enzyme E2 C
comp11445_c0_seq1	NA
comp11448_c0_seq1	signal sequence receptor, delta (translocon-associated protein delta)
comp1144_c0_seq1	NA
comp11450_c0_seq1	NA
comp11451_c0_seq1	NA
comp11453_c0_seq2	DET1- and DDB1-associated protein 1
comp11455_c0_seq1	NA
comp114562_c0_seq1	NA
comp114579_c0_seq1	NA
comp114598_c0_seq1	NA
comp1145_c0_seq1	NA
comp114614_c0_seq1	NA
comp11462_c0_seq1	NA
comp114673_c0_seq1	NA
comp114683_c0_seq1	NA
comp11468_c0_seq1	NA
comp1146_c0_seq1	NA
comp1146_c1_seq1	NA
comp11470_c0_seq1	NA
comp114716_c0_seq1	NA
comp11473_c0_seq1	NA
comp114796_c0_seq1	NA
comp1147_c0_seq1	NA
comp1147_c1_seq1	NA
comp114802_c0_seq1	NA
comp114804_c0_seq1	caspase 3
comp114809_c0_seq1	zinc finger and BTB domain-containing protein 22
comp11480_c0_seq1	mitogen-activated protein kinase kinase 3
comp114813_c0_seq1	NA
comp114844_c0_seq1	NA
comp11485_c0_seq2	NA
comp114876_c0_seq1	cAMP-dependent protein kinase regulator
comp11488_c0_seq1	transcription factor 7
comp1148_c0_seq1	NA
comp114911_c0_seq1	NA
comp114912_c0_seq1	NA
comp114919_c0_seq1	aarF domain-containing kinase
comp11495_c0_seq1	NA
comp114963_c0_seq1	NA
comp114965_c0_seq1	NA
comp11496_c0_seq1	NA
comp11496_c0_seq2	NA
comp114973_c0_seq1	NA
comp11497_c0_seq1	death-associated protein 6
comp11498_c0_seq1	NA
comp1149_c1_seq1	NA
comp115011_c0_seq1	ATF-like basic leucine zipper transcriptional factor
comp11502_c0_seq1	NA
comp11503_c0_seq1	NA
comp11505_c0_seq1	protein phosphatase
comp11507_c0_seq1	NA
comp115085_c0_seq1	NA
comp11509_c0_seq2	NADH dehydrogenase (ubiquinone) Fe-S protein 4
comp11510_c0_seq1	NA
comp11512_c0_seq1	methylated-DNA-[protein]-cysteine S-methyltransferase
comp115173_c0_seq1	NA
comp1151_c0_seq1	MFS transporter, MCP family, solute carrier family 16 (monocarboxylic acid transporters), member 13
comp1151_c1_seq1	MFS transporter, MCP family, solute carrier family 16 (monocarboxylic acid transporters), member 13
comp115215_c0_seq1	NA
comp11522_c0_seq1	NA
comp11522_c0_seq2	NA
comp11525_c0_seq1	diphosphomevalonate decarboxylase
comp1152_c0_seq1	NA
comp1152_c1_seq1	NA
comp115329_c0_seq1	NA
comp115336_c0_seq1	NA
comp11533_c0_seq1	actin, aortic smooth muscle
comp115340_c0_seq1	NA
comp115347_c0_seq1	NA
comp115356_c0_seq1	NA
comp115372_c0_seq1	NA
comp115384_c0_seq1	NA
comp11538_c0_seq1	NA
comp11539_c0_seq1	desmin
comp1153_c0_seq1	NA
comp115401_c0_seq1	transcription initiation factor TFIID TATA-box-binding protein
comp115402_c0_seq1	NA
comp11540_c0_seq1	translation initiation factor eIF-1A
comp115423_c0_seq1	nuclear receptor co-repressor 1
comp11542_c0_seq1	F-type H+-transporting ATPase subunit e
comp11543_c0_seq1	anterior pharynx defective 1
comp11543_c0_seq2	anterior pharynx defective 1
comp115464_c0_seq1	NA
comp115468_c0_seq1	protein-tyrosine phosphatase
comp115472_c0_seq1	NA
comp11547_c0_seq1	26S proteasome regulatory subunit N7
comp1154_c0_seq1	NA
comp115501_c0_seq1	matrix metalloproteinase-11 (stromelysin 3)
comp11550_c0_seq1	NA
comp115524_c0_seq1	NA
comp115567_c0_seq1	GTPase KRas
comp11556_c0_seq1	NA
comp115576_c0_seq1	NA
comp11557_c0_seq1	NA
comp11558_c0_seq1	NA
comp115595_c0_seq1	NA
comp115622_c0_seq1	NA
comp115629_c0_seq1	NA
comp11562_c0_seq1	NA
comp115630_c0_seq1	NA
comp115633_c0_seq1	NA
comp115636_c0_seq1	NA
comp11564_c0_seq1	NA
comp115695_c0_seq1	NA
comp1156_c0_seq1	NA
comp115726_c0_seq1	follistatin
comp11574_c0_seq1	NA
comp115770_c0_seq1	NA
comp115772_c0_seq1	NA
comp115778_c0_seq1	NA
comp11579_c0_seq1	NA
comp1157_c0_seq1	NA
comp1157_c1_seq1	NA
comp115807_c0_seq1	NA
comp11581_c0_seq1	NA
comp11584_c0_seq1	NA
comp115859_c0_seq1	NA
comp11585_c0_seq1	NA
comp115878_c0_seq1	NA
comp11587_c0_seq1	NA
comp11589_c0_seq1	small ubiquitin-related modifier
comp115917_c0_seq1	NA
comp11592_c0_seq1	cathepsin H
comp115931_c0_seq1	NA
comp115958_c0_seq1	DNA excision repair protein ERCC-8
comp11595_c0_seq1	voltage-dependent anion channel
comp115986_c0_seq1	NA
comp115987_c0_seq1	NA
comp11599_c0_seq1	NA
comp1159_c0_seq1	keratocan
comp11600_c0_seq1	calpain, small subunit 1
comp116011_c0_seq1	NA
comp11604_c0_seq1	NA
comp116058_c0_seq1	NA
comp11606_c0_seq1	SAR1A
comp11609_c0_seq1	NA
comp1160_c0_seq1	NA
comp11610_c0_seq1	NADH dehydrogenase (ubiquinone) Fe-S protein 4
comp11612_c0_seq1	NA
comp116152_c0_seq1	NA
comp11618_c0_seq1	NA
comp116206_c0_seq1	NA
comp11621_c0_seq1	NA
comp116248_c0_seq1	inhibitor of growth protein 3
comp116254_c0_seq1	NA
comp116278_c0_seq1	NA
comp11627_c0_seq1	NA
comp1162_c0_seq1	NA
comp116305_c0_seq1	NA
comp116320_c0_seq1	NA
comp116350_c0_seq1	NA
comp116355_c0_seq1	NA
comp116359_c0_seq1	NA
comp11635_c0_seq1	NA
comp11636_c0_seq1	NA
comp116388_c0_seq1	NA
comp11639_c0_seq1	NA
comp11641_c0_seq1	Ras homolog gene family, member B
comp116426_c0_seq1	NA
comp11642_c0_seq2	hypothetical protein
comp116439_c0_seq1	BTB/POZ domain-containing protein 9
comp11644_c0_seq1	NA
comp116459_c0_seq1	NA
comp116466_c0_seq1	NA
comp116479_c0_seq1	NA
comp116481_c0_seq1	NA
comp116486_c0_seq1	NA
comp116495_c0_seq1	NA
comp116499_c0_seq1	NA
comp116504_c0_seq1	NA
comp116516_c0_seq1	NA
comp116522_c0_seq1	NA
comp116528_c0_seq1	NA
comp116553_c0_seq1	NA
comp11656_c0_seq1	NADH dehydrogenase (ubiquinone) 1 alpha subcomplex 8
comp11658_c0_seq1	endophilin-B
comp1165_c0_seq1	NA
comp1165_c1_seq1	NA
comp11663_c0_seq1	NA
comp116650_c0_seq1	NA
comp11665_c0_seq1	NA
comp1166_c0_seq1	NA
comp1166_c1_seq1	NA
comp116704_c0_seq1	NA
comp11670_c0_seq1	NA
comp116712_c0_seq1	NA
comp116714_c0_seq1	NA
comp116734_c0_seq1	NA
comp11673_c0_seq1	NA
comp116747_c0_seq1	NA
comp11674_c0_seq1	NA
comp116752_c0_seq1	ribulose-phosphate 3-epimerase
comp116755_c0_seq1	syntaxin binding protein 6 (amisyn)
comp116764_c0_seq1	NA
comp116771_c0_seq1	NA
comp11677_c0_seq1	ATP-dependent DNA helicase 2 subunit 1
comp116797_c0_seq1	NA
comp1167_c0_seq1	protein phosphatase
comp116801_c0_seq1	NA
comp116819_c0_seq1	PR domain zinc finger protein 2
comp116824_c0_seq1	NA
comp116848_c0_seq1	NA
comp11684_c0_seq1	NA
comp11685_c0_seq1	KRAB domain-containing zinc finger protein
comp116880_c0_seq1	protease, serine, 22
comp116899_c0_seq1	hexaprenyldihydroxybenzoate methyltransferase
comp116937_c0_seq1	parathyroid hormone receptor 1
comp11693_c0_seq1	26S proteasome regulatory subunit T5
comp11694_c0_seq1	NA
comp116959_c0_seq1	NA
comp11695_c0_seq1	NA
comp11696_c0_seq1	NA
comp116989_c0_seq1	protein phosphatase 2 (formerly 2A), regulatory subunit B''
comp116995_c0_seq1	NA
comp1169_c0_seq1	NA
comp116_c0_seq1	NA
comp11702_c0_seq1	secreted frizzled-related protein 1
comp11706_c0_seq1	NA
comp117075_c0_seq1	NA
comp11707_c0_seq1	centromere protein B
comp11708_c0_seq1	small ubiquitin-related modifier
comp11710_c0_seq1	NA
comp11714_c0_seq1	endoplasmic reticulum protein 29
comp117184_c0_seq1	NA
comp1171_c0_seq1	NA
comp11721_c0_seq1	hypoxia-inducible factor prolyl hydroxylase
comp117264_c0_seq1	NA
comp117271_c0_seq1	NA
comp11729_c0_seq1	cytochrome c oxidase subunit XVII assembly protein
comp1172_c0_seq1	NA
comp1172_c1_seq1	NA
comp117309_c0_seq1	NA
comp11731_c0_seq1	actin related protein 2/3 complex, subunit 5
comp117321_c0_seq1	NA
comp11736_c0_seq2	NA
comp117376_c0_seq1	arsenite methyltransferase
comp117388_c0_seq1	NA
comp117396_c0_seq1	NA
comp117407_c0_seq1	NA
comp117410_c0_seq1	NA
comp117420_c0_seq1	NA
comp117454_c0_seq1	acylglycerol kinase
comp117458_c0_seq1	NA
comp117463_c0_seq1	NA
comp117490_c0_seq1	NA
comp117492_c0_seq1	NA
comp117497_c0_seq1	NA
comp117527_c0_seq1	cullin 4
comp117534_c0_seq1	NA
comp117537_c0_seq1	NA
comp117561_c0_seq1	NA
comp1175_c0_seq1	oxidised low-density lipoprotein receptor 1
comp11762_c0_seq1	protein phosphatase 1A (formerly 2C)
comp11764_c0_seq1	NA
comp117676_c0_seq1	NA
comp11767_c0_seq1	NA
comp11768_c0_seq1	NA
comp117731_c0_seq1	NA
comp11773_c0_seq1	NA
comp117744_c0_seq1	NA
comp11774_c0_seq1	NA
comp11776_c0_seq1	glutathione peroxidase
comp117779_c0_seq1	NA
comp11779_c0_seq1	electron transfer flavoprotein beta subunit
comp1177_c0_seq1	NA
comp11781_c0_seq1	NA
comp11782_c0_seq1	E3 ubiquitin-protein ligase UBR2
comp11783_c0_seq1	NA
comp117843_c0_seq1	E3 ubiquitin-protein ligase MARCH9
comp117845_c0_seq1	NA
comp11788_c0_seq1	Ras-related protein Rab-5C
comp11789_c0_seq1	NA
comp117919_c0_seq1	NA
comp11791_c0_seq1	NA
comp11794_c0_seq1	NA
comp11797_c0_seq1	NA
comp1179_c0_seq1	NA
comp1179_c1_seq1	NA
comp11801_c0_seq1	NA
comp11802_c0_seq1	NA
comp118036_c0_seq1	ATP-binding cassette, subfamily C (CFTR/MRP), member 5
comp11804_c0_seq1	molybdopterin biosynthesis protein MoeA
comp118062_c0_seq1	NA
comp118066_c0_seq1	NA
comp118068_c0_seq1	NA
comp11807_c0_seq1	NA
comp118081_c0_seq1	NA
comp118089_c0_seq1	NA
comp118093_c0_seq1	NA
comp11809_c0_seq1	cyclin G2
comp1180_c0_seq1	NA
comp118108_c0_seq1	NA
comp118120_c0_seq1	NA
comp118124_c0_seq1	FYVE, RhoGEF and PH domain containing 1
comp11814_c0_seq2	NA
comp11818_c0_seq1	NA
comp118199_c0_seq1	NA
comp118215_c0_seq1	NA
comp118244_c0_seq1	NA
comp11824_c0_seq1	NA
comp118259_c0_seq1	NA
comp11826_c0_seq1	NA
comp11827_c0_seq1	NADH dehydrogenase (ubiquinone) 1 beta subcomplex 10
comp11829_c0_seq1	KRAB domain-containing zinc finger protein
comp11830_c0_seq1	NA
comp118334_c0_seq1	NA
comp11835_c0_seq1	NA
comp11837_c0_seq1	NA
comp118387_c0_seq1	NA
comp11838_c0_seq1	MFS transporter, SP family, solute carrier family 2 (facilitated glucose transporter), member 6
comp118437_c0_seq1	NA
comp11843_c0_seq1	protein tyrosin phosphatase, non-receptor type 13 (PTPN13)
comp118443_c0_seq1	NA
comp118472_c0_seq1	NA
comp118478_c0_seq1	NA
comp118479_c0_seq1	NA
comp11848_c0_seq1	NA
comp11849_c0_seq2	NA
comp1184_c0_seq1	NA
comp1184_c1_seq1	NA
comp118524_c0_seq1	NA
comp118529_c0_seq1	NA
comp118547_c0_seq1	NA
comp118576_c0_seq1	NA
comp118577_c0_seq1	NA
comp11859_c0_seq2	NA
comp118602_c0_seq1	3-oxoacyl-[acyl-carrier-protein] synthase II
comp118615_c0_seq1	NA
comp118634_c0_seq1	NA
comp11864_c0_seq1	NA
comp11866_c0_seq1	NA
comp11867_c0_seq1	NA
comp118694_c0_seq1	structural maintenance of chromosome 4
comp11869_c0_seq1	NA
comp118705_c0_seq1	NA
comp11873_c0_seq1	dual specificity phosphatase
comp118748_c0_seq1	NA
comp11874_c0_seq1	NA
comp11876_c0_seq1	NA
comp118789_c0_seq1	NA
comp11878_c0_seq1	NA
comp118791_c0_seq1	NA
comp1187_c0_seq1	cyclin A
comp11881_c0_seq1	NA
comp11881_c0_seq2	NA
comp118847_c0_seq1	NA
comp118850_c0_seq1	E3 ubiquitin-protein ligase RNF138
comp11886_c0_seq1	NA
comp118882_c0_seq1	NA
comp1188_c0_seq1	origin recognition complex subunit 3
comp1188_c1_seq1	origin recognition complex subunit 3
comp118901_c0_seq1	NA
comp11891_c0_seq2	NA
comp11897_c0_seq1	NA
comp11898_c0_seq1	NA
comp118991_c0_seq1	NA
comp11899_c0_seq1	NA
comp118_c0_seq1	NA
comp11900_c0_seq1	NA
comp11902_c0_seq1	NA
comp119052_c0_seq1	NA
comp119069_c0_seq1	NA
comp11906_c0_seq1	glutamine synthetase
comp11907_c0_seq1	NA
comp1190_c0_seq1	NA
comp1190_c1_seq1	NA
comp119113_c0_seq1	zinc finger and BTB domain-containing protein 2
comp119116_c0_seq1	NA
comp11911_c0_seq1	NA
comp11912_c0_seq1	parvin
comp11916_c0_seq1	NA
comp11917_c0_seq1	NA
comp119188_c0_seq1	NA
comp11918_c0_seq1	NA
comp1191_c0_seq1	NA
comp1191_c1_seq1	NA
comp119207_c0_seq1	NA
comp11920_c0_seq1	kinesin family member 1/13/14
comp119250_c0_seq1	NA
comp11925_c0_seq1	NA
comp11927_c0_seq1	ETS domain-containing protein Elk-4 (SRF accessory protein 1)
comp1192_c0_seq1	NA
comp11931_c0_seq1	NA
comp11933_c0_seq1	NA
comp11936_c0_seq1	NA
comp119370_c0_seq1	NA
comp119379_c0_seq1	AP2-associated kinase
comp11938_c0_seq1	NA
comp11941_c0_seq1	NA
comp119422_c0_seq1	NA
comp119437_c0_seq1	NA
comp119463_c0_seq1	plexin A
comp11946_c0_seq1	NA
comp11947_c0_seq1	NA
comp119498_c0_seq1	NA
comp11950_c0_seq1	deltex
comp11951_c0_seq1	NA
comp119522_c0_seq1	NA
comp11952_c0_seq1	NA
comp11954_c0_seq1	NA
comp119552_c0_seq1	1-alkyl-2-acetylglycerophosphocholine esterase
comp11958_c0_seq1	NA
comp1195_c1_seq1	NA
comp119617_c0_seq1	proto-oncogene tyrosine-protein kinase Ret
comp119636_c0_seq1	FERM, RhoGEF and pleckstrin domain protein 2
comp11963_c0_seq1	electron transfer flavoprotein beta subunit
comp11965_c0_seq1	NA
comp11966_c0_seq1	NA
comp1196_c0_seq1	NA
comp119706_c0_seq1	NA
comp11971_c0_seq1	NA
comp119724_c0_seq1	NA
comp11973_c0_seq1	NA
comp119786_c0_seq1	NA
comp119789_c0_seq1	NA
comp1197_c0_seq1	NA
comp11981_c0_seq1	YY1-associated factor 2
comp119820_c0_seq1	myosin heavy chain
comp119822_c0_seq1	NA
comp11982_c0_seq1	NA
comp119834_c0_seq1	cyclin D2
comp119846_c0_seq1	NA
comp11986_c0_seq1	NA
comp11986_c0_seq2	NA
comp11988_c0_seq1	NA
comp11989_c0_seq1	inhibin, beta
comp119908_c0_seq1	musculin (activated B-cell factor-1)
comp11991_c0_seq1	NA
comp11996_c0_seq1	NA
comp11999_c0_seq1	NA
comp1199_c0_seq1	novel protein kinase C
comp1199_c1_seq1	NA
comp11_c0_seq1	NA
comp120004_c0_seq1	NA
comp120022_c0_seq1	peptide-methionine (S)-S-oxide reductase
comp120029_c0_seq1	NA
comp120030_c0_seq1	NA
comp12003_c0_seq1	NADH dehydrogenase (ubiquinone) 1 alpha subcomplex 6
comp120041_c0_seq1	NA
comp120061_c0_seq1	NA
comp1200_c0_seq1	NA
comp1200_c1_seq1	NA
comp12010_c0_seq1	NA
comp120132_c0_seq1	NA
comp12014_c0_seq1	NA
comp120158_c0_seq1	NA
comp12017_c0_seq1	NA
comp1201_c0_seq1	NA
comp120206_c0_seq1	NA
comp12021_c0_seq1	NA
comp120228_c0_seq1	NA
comp12022_c0_seq1	galactoside 3-L-fucosyltransferase 11
comp120232_c0_seq1	NA
comp120234_c0_seq1	NA
comp12025_c0_seq1	NA
comp12026_c0_seq1	vesicle-associated membrane protein 4
comp12029_c0_seq1	NA
comp1202_c0_seq1	NA
comp120305_c0_seq1	complement component 5 receptor 1
comp12032_c0_seq1	NA
comp12033_c0_seq1	NA
comp12037_c0_seq1	NA
comp120395_c0_seq1	proto-oncogene tyrosine-protein kinase Ret
comp12039_c0_seq1	MFS transporter, OPA family, solute carrier family 37 (glycerol-6-phosphate transporter), member 4
comp1203_c0_seq1	NA
comp1203_c1_seq1	NA
comp120443_c0_seq1	NA
comp12044_c0_seq1	NA
comp120453_c0_seq1	NA
comp120472_c0_seq1	NA
comp120483_c0_seq1	NA
comp120488_c0_seq1	KRAB domain-containing zinc finger protein
comp12048_c0_seq1	NA
comp12049_c0_seq1	NA
comp1204_c0_seq1	potassium intermediate/small conductance calcium-activated channel, subfamily N, member 3
comp120501_c0_seq1	NA
comp120514_c0_seq1	NA
comp120521_c0_seq1	NA
comp120535_c0_seq1	NA
comp12053_c0_seq1	NA
comp120542_c0_seq1	NA
comp120546_c0_seq1	NA
comp12054_c0_seq1	c-mer proto-oncogene tyrosine kinase
comp120559_c0_seq1	NA
comp120577_c0_seq1	NA
comp120589_c0_seq1	NA
comp12058_c0_seq1	NA
comp120607_c0_seq1	Beta-catenin-interacting protein 1 (Inhibitor of beta-catenin and Tcf-4)
comp12060_c0_seq2	NA
comp120616_c0_seq1	NA
comp12063_c0_seq1	potassium inwardly-rectifying channel, subfamily J, member 8
comp120674_c0_seq1	NA
comp120708_c0_seq1	NA
comp120718_c0_seq1	amyloid beta (A4) precursor-like protein 1
comp120728_c0_seq1	NA
comp12072_c0_seq1	NA
comp120794_c0_seq1	NA
comp1207_c0_seq1	NA
comp120802_c0_seq1	NA
comp120821_c0_seq1	NA
comp120827_c0_seq1	NA
comp12083_c0_seq1	NA
comp12086_c0_seq1	NA
comp12088_c0_seq1	NA
comp12089_c0_seq1	fibroblast growth factor receptor 2
comp12089_c0_seq2	fibroblast growth factor receptor 2
comp1208_c0_seq1	mannose receptor, C type
comp1208_c1_seq1	mannose receptor, C type
comp120930_c0_seq1	NA
comp12093_c0_seq1	NA
comp120941_c0_seq1	NA
comp12094_c0_seq1	NA
comp120983_c0_seq1	NA
comp12098_c0_seq1	DNA (cytosine-5-)-methyltransferase
comp1209_c0_seq1	NA
comp1209_c1_seq1	NA
comp121058_c0_seq1	interleukin-1 receptor-associated kinase 4
comp121083_c0_seq1	Ras-related protein R-Ras2
comp12109_c0_seq1	NA
comp121152_c0_seq1	NA
comp12115_c0_seq1	NA
comp12117_c0_seq1	proteasome activator subunit 1 (PA28 alpha)
comp121191_c0_seq1	NA
comp12119_c0_seq1	zinc finger and BTB domain-containing protein 4
comp121224_c0_seq1	NA
comp12126_c0_seq1	NA
comp12132_c0_seq1	NA
comp121348_c0_seq1	NA
comp12135_c0_seq1	NA
comp121362_c0_seq1	NA
comp121386_c0_seq1	N-acylneuraminate-9-phosphatase
comp121394_c0_seq1	NA
comp1213_c0_seq1	NA
comp12142_c0_seq1	NA
comp12144_c0_seq1	NA
comp121459_c0_seq1	NA
comp12146_c0_seq1	NA
comp121475_c0_seq1	NA
comp12147_c0_seq1	NA
comp12150_c0_seq1	NA
comp12155_c0_seq1	NA
comp121561_c0_seq1	glycerol kinase
comp12157_c0_seq1	NA
comp12158_c0_seq1	NA
comp1215_c0_seq1	NA
comp121609_c0_seq1	NA
comp121628_c0_seq1	anaphase-promoting complex subunit 5
comp121632_c0_seq1	NA
comp121637_c0_seq1	NA
comp121649_c0_seq1	NA
comp12165_c0_seq1	cyclin-dependent kinase inhibitor 2D
comp121674_c0_seq1	NA
comp121685_c0_seq1	regulatory factor X 5
comp121689_c0_seq1	TEA domain family member 1/3/4
comp12169_c0_seq1	ribonuclease P subunit P29
comp1216_c0_seq1	NA
comp12170_c0_seq1	peptidylprolyl isomerase
comp12170_c0_seq2	peptidylprolyl isomerase
comp12171_c0_seq1	NA
comp12175_c0_seq1	NA
comp121761_c0_seq1	NA
comp121763_c0_seq1	NA
comp121767_c0_seq1	NA
comp12176_c0_seq1	NA
comp12183_c0_seq1	NA
comp121853_c0_seq1	NA
comp12186_c0_seq2	fructose-2,6-bisphosphatase
comp121871_c0_seq1	NA
comp121876_c0_seq1	NA
comp1218_c0_seq1	NA
comp1218_c1_seq1	NA
comp121908_c0_seq1	NA
comp12190_c0_seq1	NA
comp121914_c0_seq1	NA
comp121927_c0_seq1	NA
comp121928_c0_seq1	NA
comp12192_c0_seq1	NA
comp121935_c0_seq1	NA
comp121943_c0_seq1	protoheme IX farnesyltransferase
comp12195_c0_seq2	NA
comp121971_c0_seq1	SCAN domain-containing zinc finger protein
comp12198_c0_seq1	NA
comp1219_c0_seq1	NA
comp121_c0_seq1	NA
comp122004_c0_seq1	NA
comp122027_c0_seq1	NA
comp12203_c0_seq1	Rab-like protein 5
comp12204_c0_seq1	NA
comp122067_c0_seq1	calcitonin receptor-like
comp122078_c0_seq1	NA
comp12208_c0_seq1	regulatory factor X 1/2/3
comp1220_c0_seq1	NA
comp122106_c0_seq1	NA
comp12210_c0_seq1	NA
comp122110_c0_seq1	NA
comp122111_c0_seq1	NA
comp122157_c0_seq1	NA
comp122164_c0_seq1	NA
comp122180_c0_seq1	NA
comp1221_c0_seq1	NA
comp12220_c0_seq1	NA
comp12221_c0_seq1	ADP-ribosylation factor-like 5A
comp122241_c0_seq1	NA
comp122254_c0_seq1	NA
comp12228_c0_seq1	NA
comp1222_c0_seq1	NA
comp1222_c1_seq1	NA
comp122309_c0_seq1	NA
comp122326_c0_seq1	ubiquitin carboxyl-terminal hydrolase 25/28
comp122329_c0_seq1	NA
comp12233_c0_seq1	NA
comp12233_c1_seq1	NA
comp12236_c0_seq1	NA
comp12237_c0_seq1	NA
comp1223_c0_seq1	NA
comp1223_c1_seq1	NA
comp12244_c0_seq1	NA
comp122451_c0_seq1	NA
comp12245_c0_seq1	NA
comp122462_c0_seq1	NA
comp12247_c0_seq1	NA
comp122494_c0_seq1	NA
comp1224_c0_seq1	NA
comp12250_c0_seq1	NA
comp122538_c0_seq1	NA
comp12253_c0_seq1	NA
comp122665_c0_seq1	NA
comp122673_c0_seq1	wee1-like protein kinase
comp12269_c0_seq1	poliovirus receptor
comp122730_c0_seq1	NA
comp12273_c0_seq1	NA
comp12274_c0_seq2	NA
comp122752_c0_seq1	NA
comp12276_c0_seq1	NA
comp12278_c0_seq1	NA
comp1227_c0_seq1	NA
comp1227_c1_seq1	NA
comp12281_c0_seq1	NA
comp12283_c0_seq1	NA
comp122890_c0_seq1	NA
comp1228_c0_seq1	NA
comp122912_c0_seq1	plasminogen activator, urokinase receptor
comp122926_c0_seq1	NA
comp12292_c0_seq1	NA
comp122953_c0_seq1	NA
comp122960_c0_seq1	NA
comp122979_c0_seq1	phosphatidylinositol-4,5-bisphosphate 3-kinase
comp122984_c0_seq1	NA
comp12298_c0_seq2	NA
comp123008_c0_seq1	NA
comp12301_c0_seq1	E3 ubiquitin-protein ligase Praja1
comp123021_c0_seq1	BTB/POZ domain-containing protein 14
comp12304_c0_seq1	paired amphipathic helix protein Sin3a
comp123055_c0_seq1	histone-lysine N-methyltransferase SETD2
comp12305_c0_seq1	NA
comp123061_c0_seq1	NA
comp123071_c0_seq1	deltex
comp12307_c0_seq1	NA
comp12309_c0_seq1	NA
comp1230_c0_seq1	NA
comp123103_c0_seq1	NA
comp123135_c0_seq1	NA
comp123193_c0_seq1	NA
comp1231_c0_seq1	NA
comp123206_c0_seq1	NA
comp123213_c0_seq1	NA
comp12322_c0_seq1	NA
comp123242_c0_seq1	NA
comp123264_c0_seq1	NA
comp123267_c0_seq1	NA
comp123289_c0_seq1	NAD-dependent deacetylase sirtuin 1
comp12328_c0_seq1	NA
comp12331_c0_seq1	transglutaminase 3
comp123320_c0_seq1	wee1-like protein kinase
comp12332_c0_seq1	NA
comp123332_c0_seq1	NA
comp12334_c0_seq1	transcription initiation factor TFIID subunit D3
comp123350_c0_seq1	NA
comp12335_c0_seq1	E3 ubiquitin-protein ligase MARCH8
comp12337_c1_seq1	NA
comp12343_c0_seq1	NA
comp12344_c0_seq1	NA
comp123477_c0_seq1	NA
comp12349_c0_seq1	aquaporin-7
comp123500_c0_seq1	NA
comp12350_c0_seq1	NA
comp12350_c0_seq2	NA
comp12352_c0_seq1	NA
comp12355_c0_seq1	NA
comp12356_c0_seq2	protein inhibitor of activated STAT
comp123572_c0_seq1	NA
comp12357_c0_seq1	Janus kinase 2
comp12358_c0_seq1	protein-tyrosine phosphatase
comp12359_c0_seq1	engulfment and cell motility protein 1
comp1235_c0_seq1	NA
comp1235_c1_seq1	NA
comp12361_c0_seq1	cardiolipin synthase
comp12362_c0_seq1	NA
comp12362_c0_seq2	NA
comp123660_c0_seq1	NA
comp12368_c0_seq1	NA
comp12371_c0_seq1	NA
comp12376_c0_seq1	NA
comp123797_c0_seq1	NA
comp1237_c0_seq1	NA
comp123811_c0_seq1	NA
comp12384_c0_seq1	NA
comp123893_c0_seq1	NA
comp1238_c1_seq1	NA
comp12392_c0_seq1	NA
comp12392_c1_seq1	NA
comp123944_c0_seq1	NA
comp12394_c0_seq1	NA
comp123954_c0_seq1	NA
comp123985_c0_seq1	NA
comp12398_c0_seq1	protein kinase N
comp123998_c0_seq1	phospholipase C, delta
comp124003_c0_seq1	protein phosphatase 2 (formerly 2A), regulatory subunit B'
comp12400_c0_seq1	NA
comp12404_c0_seq1	cyclin-dependent kinase 8/11
comp124051_c0_seq1	NA
comp12405_c0_seq1	NA
comp124095_c0_seq1	small subunit ribosomal protein S20e
comp1240_c0_seq1	NA
comp1240_c1_seq1	NA
comp12410_c0_seq1	NA
comp124119_c0_seq1	NA
comp12412_c0_seq1	dehydrogenase/reductase SDR family member 13
comp124131_c0_seq1	NA
comp12415_c0_seq1	NA
comp124172_c0_seq1	NA
comp124189_c0_seq1	NA
comp12419_c0_seq1	NA
comp12421_c0_seq1	peptidylprolyl isomerase
comp1242_c0_seq1	NA
comp12430_c0_seq1	NA
comp124314_c0_seq1	E3 ubiquitin-protein ligase RNF14
comp124315_c0_seq1	NA
comp12434_c0_seq1	interleukin 15
comp124355_c0_seq1	NA
comp124377_c0_seq1	NA
comp124391_c0_seq1	NA
comp124392_c0_seq1	NA
comp1243_c0_seq1	NA
comp12440_c0_seq1	NA
comp12446_c0_seq1	NA
comp1244_c0_seq1	NA
comp124503_c0_seq1	NA
comp12452_c0_seq1	NA
comp124539_c0_seq1	NA
comp12455_c0_seq1	NA
comp12459_c0_seq1	NA
comp1245_c0_seq1	NA
comp12461_c0_seq1	macrophage scavenger receptor 1
comp124647_c0_seq1	NA
comp12464_c0_seq1	NA
comp124657_c0_seq1	NA
comp12465_c0_seq1	NA
comp124679_c0_seq1	NA
comp12469_c0_seq1	NA
comp12470_c0_seq1	protein phosphatase 2 (formerly 2A), regulatory subunit B
comp12470_c0_seq2	protein phosphatase 2 (formerly 2A), regulatory subunit B
comp124710_c0_seq1	NA
comp12472_c0_seq1	NA
comp124741_c0_seq1	NA
comp124752_c0_seq1	NA
comp12477_c0_seq1	NA
comp12481_c0_seq1	actin-like protein 6A
comp124826_c0_seq1	dynein light chain 4, axonemal
comp12482_c0_seq1	NA
comp124833_c0_seq1	transcription factor RelB
comp12484_c0_seq1	NA
comp124852_c0_seq1	NA
comp12485_c0_seq1	NA
comp124875_c0_seq1	NA
comp124889_c0_seq1	NA
comp12489_c0_seq2	NA
comp124906_c0_seq1	NA
comp124931_c0_seq1	NA
comp12495_c0_seq1	NA
comp124997_c0_seq1	NA
comp1249_c0_seq1	NA
comp1249_c1_seq1	NA
comp12501_c0_seq1	NA
comp125021_c0_seq1	NA
comp12504_c0_seq1	NA
comp12506_c0_seq1	ATF-like basic leucine zipper transcriptional factor
comp12510_c0_seq1	NA
comp12511_c0_seq1	NA
comp12512_c0_seq1	NA
comp12514_c0_seq1	anaphase-promoting complex subunit 8
comp12516_c0_seq1	NA
comp12517_c0_seq1	NA
comp12519_c0_seq1	NA
comp125218_c0_seq1	NA
comp12521_c0_seq1	NA
comp125229_c0_seq1	inhibitor of growth protein 3
comp12522_c0_seq1	NA
comp125247_c0_seq1	NA
comp125260_c0_seq1	NA
comp12527_c0_seq1	TSPY-like 2
comp125280_c0_seq1	NA
comp125288_c0_seq1	NA
comp12528_c0_seq1	NA
comp1252_c0_seq1	NA
comp1252_c1_seq1	NA
comp125306_c0_seq1	NA
comp12531_c0_seq1	NA
comp125325_c0_seq1	LIM domain kinase 1
comp12532_c0_seq1	NA
comp125333_c0_seq1	FK506-binding protein 14
comp125339_c0_seq1	NA
comp12533_c0_seq1	NA
comp125342_c0_seq1	NA
comp125370_c0_seq1	NA
comp12541_c0_seq1	NA
comp125430_c0_seq1	NA
comp12543_c0_seq1	NA
comp12546_c0_seq1	NA
comp12546_c0_seq2	NA
comp125477_c0_seq1	NA
comp12549_c0_seq1	NA
comp125521_c0_seq1	NA
comp12552_c0_seq1	NA
comp125530_c0_seq1	NA
comp125531_c0_seq1	NA
comp1255_c0_seq1	NA
comp12561_c0_seq1	NA
comp12562_c0_seq1	NA
comp125632_c0_seq1	NA
comp12563_c0_seq1	NA
comp125653_c0_seq1	NA
comp125669_c0_seq1	NA
comp12566_c0_seq1	NA
comp12566_c0_seq2	NA
comp12567_c0_seq1	polyhomeotic-like protein 1
comp12569_c0_seq1	NA
comp1256_c0_seq1	NA
comp125744_c0_seq1	NA
comp125745_c0_seq1	NA
comp125752_c0_seq1	NA
comp12575_c0_seq2	NA
comp125769_c0_seq1	NA
comp12576_c0_seq1	NA
comp125770_c0_seq1	myeloid/lymphoid or mixed-lineage leukemia protein 2
comp125773_c0_seq1	NA
comp125783_c0_seq1	NA
comp12579_c0_seq1	NA
comp1257_c0_seq1	NA
comp125808_c0_seq1	NA
comp12580_c0_seq1	NA
comp12588_c0_seq1	protein-tyrosine phosphatase
comp125893_c0_seq1	ATP-binding cassette, subfamily D (ALD), member 1
comp125899_c0_seq1	NA
comp1258_c0_seq1	NA
comp125901_c0_seq1	NA
comp125906_c0_seq1	NA
comp12590_c0_seq1	NA
comp12591_c0_seq1	NA
comp125939_c0_seq1	NA
comp12593_c0_seq1	NA
comp12593_c1_seq1	NA
comp125956_c0_seq1	NA
comp125980_c0_seq1	NA
comp12598_c0_seq2	NA
comp12599_c0_seq1	deubiquitinating protein VCIP135
comp1259_c0_seq1	NA
comp126011_c0_seq1	NA
comp12602_c0_seq1	NA
comp12603_c0_seq1	NA
comp126052_c0_seq1	NA
comp12606_c0_seq1	KRAB domain-containing zinc finger protein
comp1260_c0_seq1	NA
comp126136_c0_seq1	NA
comp12613_c0_seq1	NA
comp126146_c0_seq1	NA
comp12618_c0_seq1	riboflavin kinase
comp12619_c0_seq1	NA
comp1261_c1_seq1	DNA-repair protein XRCC2
comp12620_c0_seq1	Ras-related protein M-Ras
comp12620_c0_seq2	Ras-related protein M-Ras
comp126235_c0_seq1	NA
comp12623_c0_seq1	NA
comp12624_c0_seq1	NA
comp126269_c0_seq1	NA
comp126272_c0_seq1	NA
comp126284_c0_seq1	ADAM metallopeptidase with thrombospondin type 1 motif, 5
comp126285_c0_seq1	NA
comp12628_c0_seq1	NA
comp12629_c0_seq1	chromodomain-helicase-DNA-binding protein 1
comp1262_c0_seq1	NA
comp126304_c0_seq1	NA
comp126310_c0_seq1	NA
comp12636_c0_seq1	NA
comp12637_c0_seq1	NA
comp12637_c1_seq1	NA
comp126385_c0_seq1	NA
comp12638_c0_seq1	NA
comp1263_c0_seq1	NA
comp126415_c0_seq1	NA
comp126427_c0_seq1	pancreatic ribonuclease
comp126439_c0_seq1	NA
comp126445_c0_seq1	histone acetyltransferase
comp126457_c0_seq1	NA
comp126460_c0_seq1	NA
comp126471_c0_seq1	NA
comp12647_c0_seq1	NA
comp126482_c0_seq1	protein phosphatase 1D (formerly 2C)
comp126496_c0_seq1	NA
comp1264_c0_seq1	NA
comp126506_c0_seq1	KRAB domain-containing zinc finger protein
comp126527_c0_seq1	NA
comp126529_c0_seq1	NA
comp126558_c0_seq1	NA
comp126562_c0_seq1	NA
comp12656_c0_seq1	NA
comp126572_c0_seq1	NA
comp126595_c0_seq1	NA
comp126599_c0_seq1	NA
[truncated: 49,300 more rows]

## Sheet: Sheet(B)
Accession	mean_rpkm_L	mean_rpkm_D	mean_rpkm_NP	pvalue_NP VS L	FDR_NP VS L	log2fold_change_NP VS L	pvalue_D VS L	FDR_D VS L	log2fold_change_D VS L	pvalue_D VS L	FDR_D VS L	log2fold_change_D VS L	annotation	KOG	GO	KEGG
comp10013_c0_seq1	5.27682	35.2248	20.3177	0.0412333	0.190107	-1.945	0.000179927	0.0056987	-2.73885	0.0390995	0.201906	-0.793851	activin receptor type-1	[T] Signal transduction mechanisms	NA	04510(Focal adhesion),04512(ECM-receptor interaction)
comp10024_c0_seq1	4.15576	38.6658	22.5864	0.0605952	0.206072	-2.44227	0.00216296	0.0158362	-3.21787	0.0627585	0.233436	-0.775605	plexin D	[T] Signal transduction mechanisms	GO:0031011(Ino80 complex),GO:0016363(nuclear matrix),GO:0005886(plasma membrane),GO:0000400(four-way junction DNA binding),GO:0005515(protein binding),GO:0003723(RNA binding),GO:0003700(sequence-specific DNA binding transcription factor activity),GO:0003713(transcription coactivator activity),GO:0003714(transcription corepressor activity),GO:0044212(transcription regulatory region DNA binding),GO…	NA
comp10038_c0_seq1	2.57458	23.2845	8.41441	0.152498	0.287251	-1.70852	0.000995057	0.0108434	-3.17696	0.0197015	0.175078	-1.46844	interferon receptor 2	-	GO:0005794(Golgi apparatus),GO:0005923(tight junction),GO:0005515(protein binding)	04530(Tight junction)
comp10040_c0_seq1	5.73814	22.0575	12.0592	0.0259318	0.174153	-1.07149	0.00128613	0.0122022	-1.94262	0.00759903	0.160089	-0.871131	serine palmitoyltransferase	[O] Posttranslational modification, protein turnover, chaperones	GO:0016581(NuRD complex),GO:0003677(DNA binding),GO:0005515(protein binding),GO:0006351("transcription, DNA-dependent")	NA
comp10041_c0_seq1	7.19641	35.9394	19.5626	0.0271936	0.175136	-1.44275	0.000319945	0.00693422	-2.32022	0.0180344	0.173183	-0.877466	cyclin-dependent kinase inhibitor 1B	[T] Signal transduction mechanisms	GO:0005737(cytoplasm),GO:0005509(calcium ion binding)	04010(MAPK signaling pathway),04020(Calcium signaling pathway),04114(Oocyte meiosis),04210(Apoptosis),04310(Wnt signaling pathway),04360(Axon guidance),04370(VEGF signaling pathway),04650(Natural killer cell mediated cytotoxicity),04660(T cell receptor signaling pathway),04662(B cell receptor signaling pathway),04720(Long-term potentiation),05010(Alzheimer's disease),05014(Amyotrophic lateral scl…
comp100497_c0_seq1	2.6154	5.21683	3.96398	0.0921491	0.23351	-0.599916	0.00477316	0.0235672	-0.996142	0.112575	0.294438	-0.396226	protein arginine N-methyltransferase 7	[R] General function prediction only	GO:0005737(cytoplasm),GO:0004842(ubiquitin-protein ligase activity),GO:0008270(zinc ion binding),GO:0051607(defense response to virus),GO:0032608(interferon-beta production),GO:0070534(protein K63-linked ubiquitination),GO:0034340(response to type I interferon)	NA
comp10055_c0_seq1	3.82413	12.7687	11.7531	0.00653684	0.139582	-1.61984	0.00557754	0.0255099	-1.73941	0.57552	0.706018	-0.119574	chromobox protein 1	[B] Chromatin structure and dynamics	GO:0005813(centrosome),GO:0005829(cytosol),GO:0016939(kinesin II complex),GO:0005873(plus-end kinesin complex),GO:0005876(spindle microtubule),GO:0005524(ATP binding),GO:0008574(plus-end-directed microtubule motor activity),GO:0017048(Rho GTPase binding),GO:0008089(anterograde axon cargo transport),GO:0007596(blood coagulation),GO:0007368(determination of left/right symmetry),GO:0007100(mitotic c…	NA
comp10065_c0_seq1	6.52603	19.9399	14.0029	0.0427088	0.191192	-1.10145	0.000160533	0.00553118	-1.61138	0.0690383	0.241863	-0.509931	ubiquitin carboxyl-terminal hydrolase BAP1	[O] Posttranslational modification, protein turnover, chaperones	GO:0005615(extracellular space),GO:0005509(calcium ion binding),GO:0005102(receptor binding),GO:0007411(axon guidance),GO:0008285(negative regulation of cell proliferation),GO:0010629(negative regulation of gene expression),GO:0009887(organ morphogenesis)	04360(Axon guidance)
comp10080_c0_seq1	5.68711	12.3136	7.10546	0.0408276	0.189617	-0.321233	0.0991749	0.151335	-1.11449	0.147694	0.333261	-0.793258	NADH dehydrogenase (ubiquinone) 1 alpha subcomplex 5	[C] Energy production and conversion	GO:0005576(extracellular region),GO:0046872(metal ion binding),GO:0008484(sulfuric ester hydrolase activity)	NA
comp100844_c0_seq1	0.876032	1.15793	2.67586	0.0656556	0.210186	-1.61095	0.67494	0.707623	-0.402489	0.0310069	0.191083	1.20846	growth differentiation factor 1/3	[T] Signal transduction mechanisms	GO:0005829(cytosol),GO:0005779(integral to peroxisomal membrane),GO:0005524(ATP binding),GO:0042626("ATPase activity, coupled to transmembrane movement of substances"),GO:0042802(identical protein binding),GO:0005325(peroxisomal fatty-acyl-CoA transporter activity),GO:0033540(fatty acid beta-oxidation using acyl-CoA oxidase),GO:0015919(peroxisomal membrane transport),GO:0007031(peroxisome organiz…	02010(ABC transporters),04146(Peroxisome)
comp100887_c0_seq1	1.29338	10.2431	2.30905	0.377708	0.479226	-0.836153	0.0118729	0.03873	-2.98543	0.00537981	0.155739	-2.14927	carbonyl reductase (NADPH)	[Q] Secondary metabolites biosynthesis, transport and catabolism	GO:0005634(nucleus),GO:0003677(DNA binding),GO:0003700(sequence-specific DNA binding transcription factor activity),GO:0008270(zinc ion binding),GO:0016032(viral reproduction)	NA
comp100922_c0_seq1	0.704704	7.35583	4.64633	0.0168405	0.161589	-2.721	0.000125981	0.00520859	-3.3838	0.0425888	0.206723	-0.662797	sprouty-related, EVH1 domain containing	[T] Signal transduction mechanisms	GO:0005634(nucleus),GO:0003677(DNA binding),GO:0006355("regulation of transcription, DNA-dependent"),GO:0006351("transcription, DNA-dependent")	NA
comp10093_c0_seq1	9.26186	20.552	13.0842	0.0996927	0.240136	-0.49845	0.000457514	0.00792698	-1.1499	0.0180372	0.173183	-0.651454	vacuolar protein sorting-associated protein 72	[R] General function prediction only	GO:0005737(cytoplasm),GO:0005634(nucleus),GO:0003677(DNA binding),GO:0003700(sequence-specific DNA binding transcription factor activity),GO:0008270(zinc ion binding)	NA
comp100942_c0_seq1	2.47803	13.0415	6.30048	0.0443305	0.192538	-1.34627	0.00081535	0.00998339	-2.39584	0.0058142	0.157074	-1.04958	aarF domain-containing kinase	[R] General function prediction only	GO:0005737(cytoplasm),GO:0004252(serine-type endopeptidase activity),GO:0070008(serine-type exopeptidase activity),GO:0006508(proteolysis)	NA
comp10109_c0_seq1	13.6857	66.6315	40.2258	0.00691942	0.140357	-1.55545	0.028423	0.0648178	-2.28354	0.0943412	0.272836	-0.728084	protein kinase A	[T] Signal transduction mechanisms	NA	04510(Focal adhesion),04512(ECM-receptor interaction)
comp10116_c0_seq1	13.1454	24.9495	22.6142	0.0922606	0.233614	-0.782675	0.0654249	0.112414	-0.92446	0.469518	0.620433	-0.141784	N-acylneuraminate cytidylyltransferase	-	GO:0000775("chromosome, centromeric region"),GO:0005634(nucleus),GO:0003682(chromatin binding),GO:0003677(DNA binding),GO:0006355("regulation of transcription, DNA-dependent")	NA
comp101203_c0_seq1	0.610762	5.25086	2.41301	0.0603997	0.205769	-1.98215	0.00367886	0.0206136	-3.10387	0.014838	0.167109	-1.12172	KRAB domain-containing zinc finger protein	[R] General function prediction only	GO:0005524(ATP binding),GO:0051082(unfolded protein binding),GO:0006457(protein folding)	NA
comp10123_c0_seq2	1.9893	19.0127	11.9006	0.0220178	0.168828	-2.5807	0.000159465	0.00552282	-3.25663	0.0342436	0.195494	-0.675932	ETS domain-containing protein Elk-3 (SRF accessory protein 2)	[K] Transcription	NA	04010(MAPK signaling pathway),04520(Adherens junction),04810(Regulation of actin cytoskeleton),05200(Pathways in cancer),05215(Prostate cancer),05218(Melanoma)
comp10126_c0_seq1	8.30619	31.9806	11.9645	0.0654842	0.210116	-0.5265	0.0367225	0.0762951	-1.94494	0.0544029	0.22255	-1.41844	U2 small nuclear ribonucleoprotein B''	[A] RNA processing and modification	GO:0005634(nucleus),GO:0008287(protein serine/threonine phosphatase complex),GO:0000287(magnesium ion binding),GO:0030145(manganese ion binding),GO:0004722(protein serine/threonine phosphatase activity),GO:0070412(R-SMAD binding),GO:0004871(signal transducer activity),GO:0043123(positive regulation of I-kappaB kinase/NF-kappaB cascade),GO:0006470(protein dephosphorylation)	04010(MAPK signaling pathway)
comp101378_c0_seq1	1.66051	8.0973	5.64145	0.00203447	0.127295	-1.76444	0.000312917	0.00688592	-2.28581	0.00317118	0.15369	-0.521374	E3 ubiquitin-protein ligase UBR3	[O] Posttranslational modification, protein turnover, chaperones	GO:0005829(cytosol),GO:0019900(kinase binding),GO:0030295(protein kinase activator activity),GO:0004674(protein serine/threonine kinase activity),GO:0007050(cell cycle arrest),GO:0008286(insulin receptor signaling pathway),GO:0046320(regulation of fatty acid oxidation)	04150(mTOR signaling pathway)
comp10139_c0_seq1	1.03849	3.07242	2.37861	0.0635722	0.208689	-1.19563	0.0358181	0.0751174	-1.56489	0.310763	0.489999	-0.369262	serum response factor	[K] Transcription	GO:0015629(actin cytoskeleton),GO:0005634(nucleus),GO:0005886(plasma membrane),GO:0005515(protein binding),GO:0003700(sequence-specific DNA binding transcription factor activity),GO:0050853(B cell receptor signaling pathway),GO:0030890(positive regulation of B cell proliferation),GO:0006974(response to DNA damage stimulus),GO:0042493(response to drug)	04310(Wnt signaling pathway),04360(Axon guidance),04370(VEGF signaling pathway),04650(Natural killer cell mediated cytotoxicity),04660(T cell receptor signaling pathway),04662(B cell receptor signaling pathway)
comp10142_c0_seq1	4.15405	13.8413	8.08832	0.0470361	0.19537	-0.961321	0.00791644	0.0309839	-1.73638	0.0242968	0.181469	-0.775064	signal recognition particle subunit SRP9	[U] Intracellular trafficking, secretion, and vesicular transport	GO:0005634(nucleus),GO:0003677(DNA binding),GO:0005515(protein binding),GO:0003700(sequence-specific DNA binding transcription factor activity),GO:0008270(zinc ion binding),GO:0008283(cell proliferation),GO:0007267(cell-cell signaling),GO:0008285(negative regulation of cell proliferation),GO:0000122(negative regulation of transcription from RNA polymerase II promoter),GO:0001501(skeletal system d…	NA
comp10142_c0_seq2	4.24953	13.2207	8.13151	0.0575987	0.203465	-0.936219	0.00460436	0.0231043	-1.63742	0.0315917	0.192001	-0.701203	signal recognition particle subunit SRP9	[U] Intracellular trafficking, secretion, and vesicular transport	GO:0000777(condensed chromosome kinetochore),GO:0005815(microtubule organizing center),GO:0016607(nuclear speck),GO:0005524(ATP binding),GO:0004674(protein serine/threonine kinase activity),GO:0051301(cell division),GO:0007067(mitosis),GO:0016055(Wnt receptor signaling pathway)	04310(Wnt signaling pathway),04340(Hedgehog signaling pathway)
comp10160_c0_seq1	4.10404	16.6756	11.5374	0.0140658	0.156892	-1.4912	0.00126761	0.0121146	-2.02262	0.0450318	0.209712	-0.531418	transcription factor Sp3	[R] General function prediction only	GO:0005576(extracellular region),GO:0016021(integral to membrane),GO:0045121(membrane raft),GO:0005886(plasma membrane),GO:0005031(tumor necrosis factor receptor activity),GO:0006915(apoptosis)	04060(Cytokine-cytokine receptor interaction),04920(Adipocytokine signaling pathway),05014(Amyotrophic lateral sclerosis (ALS)
comp101619_c0_seq1	5.41172	13.2201	8.90778	0.180108	0.312519	-0.718979	0.0029301	0.0184022	-1.28857	0.127316	0.310965	-0.569591	forkhead box protein O4	[K] Transcription	GO:0005887(integral to plasma membrane),GO:0015175(neutral amino acid transmembrane transporter activity),GO:0034641(cellular nitrogen compound metabolic process),GO:0006811(ion transport)	NA
comp101825_c0_seq1	0.67459	2.14773	1.24529	0.133654	0.269939	-0.884402	0.0392378	0.0796768	-1.67073	0.0928363	0.270934	-0.786326	zinc finger and BTB domain-containing protein 11	[R] General function prediction only	GO:0045095(keratin filament),GO:0005198(structural molecule activity)	NA
comp10189_c0_seq1	4.52671	14.1648	10.2511	0.0366117	0.186079	-1.17925	0.000281702	0.00657913	-1.64577	0.0915062	0.269466	-0.466528	aspartate beta-hydroxylase	[B] Chromatin structure and dynamics ;[T] Signal transduction mechanisms	GO:0005829(cytosol),GO:0005886(plasma membrane),GO:0005524(ATP binding),GO:0034987(immunoglobulin receptor binding),GO:0004715(non-membrane spanning protein tyrosine kinase activity),GO:0001784(phosphotyrosine binding),GO:0019901(protein kinase binding),GO:0050830(defense response to Gram-positive bacterium),GO:0007229(integrin-mediated signaling pathway),GO:0018108(peptidyl-tyrosine phosphorylat…	04062(Chemokine signaling pathway)
comp101912_c0_seq1	2.09258	11.7456	5.91185	0.0130383	0.15499	-1.49833	0.00397706	0.0215386	-2.48877	0.0179346	0.173183	-0.990439	E3 ubiquitin-protein ligase RNF1/2	[O] Posttranslational modification, protein turnover, chaperones	GO:0005829(cytosol),GO:0005524(ATP binding),GO:0004715(non-membrane spanning protein tyrosine kinase activity),GO:0004871(signal transducer activity),GO:0006915(apoptosis),GO:0045453(bone resorption),GO:0071300(cellular response to retinoic acid),GO:0008284(positive regulation of cell proliferation),GO:0010976(positive regulation of neuron projection development),GO:0050731(positive regulation of…	04020(Calcium signaling pathway),04062(Chemokine signaling pathway),04650(Natural killer cell mediated cytotoxicity),04670(Leukocyte transendothelial migration),04912(GnRH signaling pathway)
comp102038_c0_seq1	2.10141	7.303	4.42875	0.152503	0.287251	-1.07554	0.0102809	0.0356933	-1.79713	0.109458	0.290369	-0.721589	proteasomal ATPase-associated factor 1	[R] General function prediction only	GO:0019185(snRNA-activating protein complex),GO:0003677(DNA binding),GO:0006355("regulation of transcription, DNA-dependent"),GO:0042795(snRNA transcription from RNA polymerase II promoter),GO:0042796(snRNA transcription from RNA polymerase III promoter)	NA
comp102071_c0_seq1	0.328033	2.41891	1.44087	0.0861964	0.2278	-2.13503	0.024833	0.0597962	-2.88245	0.129102	0.313136	-0.747414	additional sex combs-like protein	-	GO:0016324(apical plasma membrane),GO:0045178(basal part of cell),GO:0009986(cell surface),GO:0031410(cytoplasmic vesicle),GO:0005769(early endosome),GO:0005770(late endosome),GO:0031902(late endosome membrane),GO:0005765(lysosomal membrane),GO:0005764(lysosome),GO:0005634(nucleus),GO:0070826(paraferritin complex),GO:0048471(perinuclear region of cytoplasm),GO:0005886(plasma membrane),GO:0055037(…	04142(Lysosome)
comp10209_c0_seq1	4.73611	18.1602	16.503	0.000849209	0.118736	-1.80095	9.00557e-05	0.00464529	-1.939	0.0122348	0.16438	-0.138053	NADH dehydrogenase (ubiquinone) Fe-S protein 1	[C] Energy production and conversion	GO:0005524(ATP binding),GO:0004672(protein kinase activity)	04210(Apoptosis),04722(Neurotrophin signaling pathway)
comp10248_c0_seq1	1.76682	8.89441	5.3763	0.0528304	0.199676	-1.60546	0.0158569	0.0457616	-2.33175	0.050308	0.216672	-0.726284	HIV-1 Vpr-binding protein	[D] Cell cycle control, cell division, chromosome partitioning	GO:0030673(axolemma),GO:0009986(cell surface),GO:0016021(integral to membrane),GO:0008046(axon guidance receptor activity),GO:0042802(identical protein binding),GO:0061364(apoptosis involved in luteolysis),GO:0016199(axon midline choice point recognition),GO:0032870(cellular response to hormone stimulus),GO:0007156(homophilic cell adhesion),GO:0001656(metanephros development),GO:0050925(negative …	04360(Axon guidance)
comp102744_c0_seq1	2.98914	18.8597	6.6759	0.162107	0.29554	-1.15923	0.000186746	0.00577475	-2.6575	0.0101986	0.163999	-1.49827	Fc receptor, IgG, high affinity I	-	NA	00512(O-Glycan biosynthesis)
comp102751_c0_seq1	5.85418	20.0121	16.5795	0.0151313	0.159338	-1.50187	0.00731066	0.0296175	-1.77333	0.260252	0.443827	-0.271469	amyloid beta (A4) precursor protein-binding, family B, member 1 (Fe65)	-	GO:0005634(nucleus),GO:0000975(regulatory region DNA binding),GO:0003700(sequence-specific DNA binding transcription factor activity)	NA
comp102850_c0_seq1	1.50842	14.9987	6.71234	0.102528	0.242569	-2.15377	0.0324595	0.0704837	-3.31373	0.0608712	0.230605	-1.15995	MAP kinase interacting serine/threonine kinase	[T] Signal transduction mechanisms	GO:0005524(ATP binding),GO:0004674(protein serine/threonine kinase activity)	03320(PPAR signaling pathway),04510(Focal adhesion),05100(Bacterial invasion of epithelial cells),05213(Endometrial cancer)
comp10289_c0_seq1	2.30912	14.4276	10.1591	0.00283691	0.127295	-2.13736	0.023609	0.0579556	-2.64341	0.150849	0.337004	-0.506056	thyrotrophic embryonic factor	[K] Transcription	GO:0005634(nucleus),GO:0003677(DNA binding),GO:0008270(zinc ion binding),GO:0006355("regulation of transcription, DNA-dependent"),GO:0006351("transcription, DNA-dependent")	NA
comp1030_c0_seq1	0.366561	3.21902	1.03687	0.461017	0.543563	-1.50011	0.0451728	0.0873725	-3.1345	0.0964446	0.275431	-1.63439	plasminogen activator inhibitor-1	[V] Defense mechanisms	GO:0000139(Golgi membrane),GO:0016021(integral to membrane),GO:0045130(keratan sulfotransferase activity),GO:0006012(galactose metabolic process),GO:0006954(inflammatory response),GO:0042339(keratan sulfate metabolic process)	00533(Glycosaminoglycan biosynthesis - keratan sulfate)
comp103092_c0_seq1	2.22133	6.12124	6.85494	0.0120376	0.151603	-1.62572	0.0651742	0.112134	-1.4624	0.61778	0.738026	0.16332	BTB/POZ domain-containing protein 14	[R] General function prediction only	GO:0016324(apical plasma membrane),GO:0009986(cell surface),GO:0005887(integral to plasma membrane),GO:0005622(intracellular),GO:0031258(lamellipodium membrane),GO:0019901(protein kinase binding),GO:0004871(signal transducer activity),GO:0001525(angiogenesis),GO:0030154(cell differentiation),GO:0035556(intracellular signal transduction),GO:0050731(positive regulation of peptidyl-tyrosine phosphor…	NA
comp103112_c0_seq1	2.65544	5.44094	3.77765	0.159698	0.293324	-0.508535	0.0161932	0.0463101	-1.0349	0.0574013	0.225983	-0.526367	adrenergic receptor, beta 2	[R] General function prediction only	GO:0035267(NuA4 histone acetyltransferase complex),GO:0043968(histone H2A acetylation),GO:0043967(histone H4 acetylation),GO:0040008(regulation of growth),GO:0006355("regulation of transcription, DNA-dependent"),GO:0006351("transcription, DNA-dependent")	NA
comp10313_c0_seq1	4.5521	17.1115	9.31545	0.0308851	0.180199	-1.03309	0.00104621	0.0111396	-1.91036	0.0106675	0.164019	-0.877266	polycomb group RING finger protein 4	[S] Function unknown	GO:0005737(cytoplasm),GO:0005874(microtubule),GO:0035035(histone acetyltransferase binding),GO:0042826(histone deacetylase binding),GO:0017136(NAD-dependent histone deacetylase activity),GO:0008134(transcription factor binding),GO:0042903(tubulin deacetylase activity),GO:0043130(ubiquitin binding),GO:0051301(cell division),GO:0006342(chromatin silencing),GO:0007067(mitosis),GO:0045843(negative re…	NA
comp103268_c0_seq1	3.54239	1.26062	2.10012	0.139803	0.275566	0.754254	0.0573416	0.102818	1.49059	0.0529847	0.221188	0.736339	procollagen-lysine,2-oxoglutarate 5-dioxygenase 1	[O] Posttranslational modification, protein turnover, chaperones	GO:0010008(endosome membrane),GO:0005886(plasma membrane),GO:0005525(GTP binding),GO:0046872(metal ion binding),GO:0007264(small GTPase mediated signal transduction)	NA
comp10328_c0_seq1	0.966533	12.9084	4.83426	0.0483419	0.196203	-2.3224	0.000966353	0.0107086	-3.73935	0.00458599	0.154635	-1.41694	zinc finger homeobox protein 1	[K] Transcription	GO:0005719(nuclear euchromatin),GO:0005720(nuclear heterochromatin),GO:0005654(nucleoplasm),GO:0016874(ligase activity),GO:0004672(protein kinase activity),GO:0003713(transcription coactivator activity),GO:0008270(zinc ion binding),GO:0001837(epithelial to mesenchymal transition),GO:0000122(negative regulation of transcription from RNA polymerase II promoter),GO:0045893("positive regulation of tr…	NA
comp10341_c0_seq1	6.11726	14.8942	9.40601	0.15215	0.286912	-0.620698	0.017265	0.0480962	-1.2838	0.00259128	0.15369	-0.663098	polycomb group RING finger protein 1	[S] Function unknown	GO:0005634(nucleus),GO:0003677(DNA binding),GO:0008270(zinc ion binding),GO:0006355("regulation of transcription, DNA-dependent"),GO:0006351("transcription, DNA-dependent")	NA
comp10347_c0_seq1	3.50774	14.4808	7.39648	0.0341317	0.183523	-1.0763	0.00553262	0.0254222	-2.04553	0.0320285	0.192363	-0.969233	Janus kinase 2	[T] Signal transduction mechanisms	GO:0005798(Golgi-associated vesicle),GO:0016020(membrane),GO:0005524(ATP binding),GO:0004674(protein serine/threonine kinase activity),GO:0046777(protein autophosphorylation)	NA
comp10374_c0_seq1	3.98855	8.79029	6.17292	0.0832363	0.225256	-0.630089	0.0222825	0.0560947	-1.14005	0.119752	0.302491	-0.509958	4a-hydroxytetrahydrobiopterin dehydratase	[K] Transcription	GO:0031594(neuromuscular junction),GO:0005524(ATP binding),GO:0004691(cAMP-dependent protein kinase activity),GO:0001707(mesoderm formation)	04010(MAPK signaling pathway),04020(Calcium signaling pathway),04062(Chemokine signaling pathway),04113(Meiosis - yeast),04114(Oocyte meiosis),04210(Apoptosis),04270(Vascular smooth muscle contraction),04310(Wnt signaling pathway),04340(Hedgehog signaling pathway),04540(Gap junction),04720(Long-term potentiation),04740(Olfactory transduction),04742(Taste transduction),04910(Insulin signaling path…
comp10374_c0_seq2	3.70515	7.97794	5.58112	0.0911291	0.232483	-0.591022	0.0262543	0.0617	-1.10648	0.124465	0.307755	-0.515461	4a-hydroxytetrahydrobiopterin dehydratase	[K] Transcription	GO:0005737(cytoplasm),GO:0016020(membrane),GO:0046872(metal ion binding),GO:0004438(phosphatidylinositol-3-phosphatase activity),GO:0004725(protein tyrosine phosphatase activity),GO:0046856(phosphatidylinositol dephosphorylation)	NA
comp10387_c0_seq1	4.2543	8.543	5.16023	0.557752	0.630643	-0.278512	0.0538633	0.0984989	-1.00582	0.0285269	0.187146	-0.727308	dehydrogenase/reductase SDR family member 7B	[Q] Secondary metabolites biosynthesis, transport and catabolism	GO:0031901(early endosome membrane),GO:0016021(integral to membrane),GO:0031902(late endosome membrane),GO:0015297(antiporter activity),GO:0005524(ATP binding),GO:0005247(voltage-gated chloride channel activity)	NA
comp10388_c0_seq1	1.55715	13.5473	6.57002	0.207517	0.334744	-2.07699	0.0690332	0.116689	-3.12103	0.184367	0.371361	-1.04404	C motif chemokine 1/2	-	GO:0005737(cytoplasm),GO:0005524(ATP binding),GO:0004674(protein serine/threonine kinase activity),GO:0005083(small GTPase regulator activity),GO:0007254(JNK cascade),GO:0007275(multicellular organismal development)	NA
comp103942_c0_seq1	1.25957	5.16597	3.67115	0.0148367	0.158372	-1.5433	0.00279354	0.0179807	-2.03611	0.0583087	0.227029	-0.492806	delta	[T] Signal transduction mechanisms	GO:0005634(nucleus),GO:0005524(ATP binding),GO:0052723(inositol hexakisphosphate 1-kinase activity),GO:0052724(inositol hexakisphosphate 3-kinase activity),GO:0000832(inositol hexakisphosphate 5-kinase activity),GO:0008440(inositol trisphosphate 3-kinase activity)	NA
comp10405_c0_seq1	2.06293	10.6715	6.02908	0.0416502	0.190491	-1.54725	0.00414939	0.0219674	-2.37099	0.013943	0.166246	-0.823748	mitogen-activated protein kinase 4/6	[T] Signal transduction mechanisms	GO:0005856(cytoskeleton),GO:0005829(cytosol),GO:0030175(filopodium),GO:0016020(membrane),GO:0001726(ruffle),GO:0008093(cytoskeletal adaptor activity),GO:0070064(proline-rich region binding),GO:0017124(SH3 domain binding),GO:0046847(filopodium assembly),GO:0032956(regulation of actin cytoskeleton organization),GO:0009617(response to bacterium),GO:0007165(signal transduction)	04520(Adherens junction),04810(Regulation of actin cytoskeleton)
comp104064_c0_seq1	0.738131	8.18509	7.50433	0.00528541	0.134983	-3.34577	5.2833e-05	0.00415503	-3.47105	0.456336	0.609041	-0.125274	aspartoacylase	-	GO:0005694(chromosome),GO:0005794(Golgi apparatus),GO:0005634(nucleus),GO:0005923(tight junction),GO:0003677(DNA binding),GO:0018024(histone-lysine N-methyltransferase activity),GO:0008270(zinc ion binding),GO:0007267(cell-cell signaling),GO:0006323(DNA packaging),GO:0006355("regulation of transcription, DNA-dependent"),GO:0006366(transcription from RNA polymerase II promoter)	00310(Lysine degradation),04530(Tight junction)
comp10407_c0_seq1	2.78263	34.4075	19.0246	0.0725376	0.215928	-2.77335	0.00608561	0.0267444	-3.6282	0.0599689	0.22907	-0.854852	growth arrest and DNA-damage-inducible protein	-	GO:0005634(nucleus),GO:0003677(DNA binding),GO:0008270(zinc ion binding),GO:0007275(multicellular organismal development),GO:0006355("regulation of transcription, DNA-dependent"),GO:0006351("transcription, DNA-dependent")	NA
comp104162_c0_seq1	1.93597	8.96587	4.46905	0.00359276	0.128522	-1.20691	0.000328958	0.00701464	-2.21138	0.00188578	0.15369	-1.00448	ubiquitin-conjugating enzyme E2 W	[O] Posttranslational modification, protein turnover, chaperones	GO:0005922(connexon complex),GO:0016021(integral to membrane),GO:0007154(cell communication)	NA
comp10438_c0_seq1	1.76125	7.30601	5.1886	0.0470206	0.19537	-1.55875	0.0050102	0.024151	-2.05249	0.118673	0.301373	-0.493738	glucosamine--fructose-6-phosphate aminotransferase (isomerizing)	[M] Cell wall/membrane/envelope biogenesis	GO:0005759(mitochondrial matrix),GO:0004108(citrate (Si)-synthase activity),GO:0044262(cellular carbohydrate metabolic process),GO:0006099(tricarboxylic acid cycle)	00020(Citrate cycle (TCA cycle)),00630(Glyoxylate and dicarboxylate metabolism)
comp104624_c0_seq1	1.90585	8.09001	6.50433	0.000789628	0.118736	-1.77097	0.0497172	0.0933207	-2.08571	0.403247	0.571033	-0.314741	forkhead box protein J2/3	[K] Transcription	GO:0005783(endoplasmic reticulum),GO:0016021(integral to membrane),GO:0005509(calcium ion binding),GO:0005216(ion channel activity)	NA
comp104673_c0_seq1	0.83473	8.28191	2.99228	0.219806	0.344172	-1.84186	0.0285433	0.0649727	-3.31058	0.0412427	0.204816	-1.46872	pre-B lymphocyte gene	-	GO:0005813(centrosome),GO:0030659(cytoplasmic vesicle membrane),GO:0005871(kinesin complex),GO:0005874(microtubule),GO:0005915(zonula adherens),GO:0005524(ATP binding),GO:0003777(microtubule motor activity),GO:0090136(epithelial cell-cell adhesion),GO:0007018(microtubule-based movement),GO:0007601(visual perception),GO:0045218(zonula adherens maintenance)	NA
comp10470_c0_seq1	4.73082	21.0638	10.0621	0.0426022	0.191032	-1.08876	0.000846473	0.0101479	-2.1546	0.00416166	0.154635	-1.06584	WD repeat and SOF domain-containing protein 1	[A] RNA processing and modification	GO:0016021(integral to membrane),GO:0046007(negative regulation of activated T cell proliferation),GO:0031324(negative regulation of cellular metabolic process),GO:0050710(negative regulation of cytokine secretion)	NA
comp10473_c0_seq1	1.82675	13.6441	9.17875	0.0858625	0.227508	-2.32902	5.62128e-05	0.00422212	-2.90093	0.192202	0.378456	-0.571905	serine/threonine kinase 4	[T] Signal transduction mechanisms	GO:0000786(nucleosome),GO:0005634(nucleus),GO:0003677(DNA binding),GO:0006334(nucleosome assembly)	05322(Systemic lupus erythematosus)
comp104757_c0_seq1	6.46888	1.72115	1.87194	0.0287898	0.177806	1.78899	0.0209477	0.0541341	1.91014	0.900913	0.93885	0.121155	carbonic anhydrase	[R] General function prediction only	GO:0005515(protein binding),GO:0043565(sequence-specific DNA binding),GO:0003700(sequence-specific DNA binding transcription factor activity),GO:0007275(multicellular organismal development),GO:0007283(spermatogenesis)	NA
comp10490_c0_seq1	3.54436	17.9525	9.04797	0.187812	0.316274	-1.35207	0.0101961	0.0355488	-2.34058	0.0661599	0.238213	-0.988517	beta-adrenergic-receptor kinase	[T] Signal transduction mechanisms	GO:0045177(apical part of cell),GO:0016327(apicolateral plasma membrane),GO:0005737(cytoplasm),GO:0005887(integral to plasma membrane),GO:0032589(neuron projection membrane),GO:0004930(G-protein coupled receptor activity),GO:0030165(PDZ domain binding),GO:0042813(Wnt-activated receptor activity),GO:0017147(Wnt-protein binding),GO:0001525(angiogenesis),GO:0007409(axonogenesis),GO:0060070(canonical…	04310(Wnt signaling pathway),04916(Melanogenesis),05200(Pathways in cancer),05217(Basal cell carcinoma)
comp104905_c0_seq1	3.58906	9.72962	7.92831	0.033114	0.182684	-1.14341	0.00356408	0.0202616	-1.43878	0.239975	0.425358	-0.29537	5'-nucleotidase	-	GO:0005887(integral to plasma membrane),GO:0047631(ADP-ribose diphosphatase activity),GO:0005262(calcium channel activity),GO:0005272(sodium channel activity)	NA
comp104941_c0_seq1	5.85132	1.72981	3.87297	0.0965602	0.237468	0.595321	0.012937	0.0406369	1.75815	0.0367282	0.198918	1.16283	solute:Na+ symporter, SSS family	[P] Inorganic ion transport and metabolism	GO:0001533(cornified envelope),GO:0005737(cytoplasm),GO:0030057(desmosome),GO:0005886(plasma membrane),GO:0030674("protein binding, bridging"),GO:0005200(structural constituent of cytoskeleton),GO:0006921(cellular component disassembly involved in apoptosis),GO:0030216(keratinocyte differentiation),GO:0018149(peptide cross-linking)	05412(Arrhythmogenic right ventricular cardiomyopathy (ARVC)
comp104951_c0_seq1	0.625936	3.07078	2.40736	0.0210423	0.16757	-1.94337	0.0400377	0.0807731	-2.29452	0.404201	0.571788	-0.35115	E3 ubiquitin-protein ligase HERC4	[O] Posttranslational modification, protein turnover, chaperones	GO:0005739(mitochondrion),GO:0005782(peroxisomal matrix),GO:0008111(alpha-methylacyl-CoA racemase activity),GO:0006699(bile acid biosynthetic process),GO:0033540(fatty acid beta-oxidation using acyl-CoA oxidase)	00120(Primary bile acid biosynthesis),04146(Peroxisome)
comp10517_c0_seq2	3.76528	16.1744	8.35079	0.0252104	0.173416	-1.14915	0.00142669	0.0128016	-2.10288	0.0183642	0.173407	-0.953725	charged multivesicular body protein 2B	[U] Intracellular trafficking, secretion, and vesicular transport	GO:0016021(integral to membrane),GO:0015057(thrombin receptor activity),GO:0007596(blood coagulation)	04080(Neuroactive ligand-receptor interaction)
comp105253_c0_seq1	5.23118	1.08152	5.79106	0.672429	0.731671	-0.146689	0.0644857	0.111321	2.27407	0.00467088	0.154635	2.42076	Ca2+ transporting ATPase, plasma membrane	[P] Inorganic ion transport and metabolism	GO:0005759(mitochondrial matrix),GO:0005524(ATP binding),GO:0004821(histidine-tRNA ligase activity),GO:0006427(histidyl-tRNA aminoacylation)	00970(Aminoacyl-tRNA biosynthesis)
comp10537_c0_seq1	2.79654	10.2091	5.56331	0.00271372	0.127295	-0.9923	0.00483276	0.0237179	-1.86813	0.017075	0.171806	-0.875834	zinc finger and BTB domain-containing protein 17	[R] General function prediction only	GO:0070531(BRCA1-A complex),GO:0070552(BRISC complex),GO:0046872(metal ion binding),GO:0008237(metallopeptidase activity),GO:0031593(polyubiquitin binding),GO:0004221(ubiquitin thiolesterase activity),GO:0004843(ubiquitin-specific protease activity),GO:0006302(double-strand break repair),GO:0031572(G2/M transition DNA damage checkpoint),GO:0070537(histone H2A K63-linked deubiquitination),GO:00457…	NA
comp10564_c0_seq1	2.81739	20.8993	9.18427	0.056454	0.202599	-1.70481	0.00926333	0.0337105	-2.89102	0.010357	0.163999	-1.18622	dihydropyrimidinase-like 2	[F] Nucleotide transport and metabolism	GO:0005737(cytoplasm),GO:0005576(extracellular region),GO:0005634(nucleus),GO:0005529(sugar binding),GO:0006915(apoptosis)	NA
comp10566_c0_seq1	4.29206	17.5943	9.584	0.00748594	0.141509	-1.15896	0.000553111	0.00854601	-2.03536	0.0073938	0.159968	-0.876406	DnaJ homolog, subfamily C, member 11	[O] Posttranslational modification, protein turnover, chaperones	GO:0001669(acrosomal vesicle),GO:0005794(Golgi apparatus),GO:0016021(integral to membrane),GO:0005634(nucleus),GO:0005886(plasma membrane),GO:0005509(calcium ion binding),GO:0001047(core promoter binding),GO:0004872(receptor activity),GO:0003700(sequence-specific DNA binding transcription factor activity),GO:0048708(astrocyte differentiation),GO:0021515(cell differentiation in spinal cord),GO:006…	04320(Dorso-ventral axis formation),04330(Notch signaling pathway)
comp105830_c0_seq1	1.01515	1.36817	0.24531	0.0937642	0.235018	2.04901	0.345808	0.399909	-0.430562	0.026651	0.184764	-2.47957	KRAB domain-containing zinc finger protein	[R] General function prediction only	GO:0005634(nucleus),GO:0003677(DNA binding),GO:0008270(zinc ion binding),GO:0006355("regulation of transcription, DNA-dependent"),GO:0006351("transcription, DNA-dependent")	NA
comp10586_c0_seq1	2.08211	13.1344	5.88886	0.0471686	0.19537	-1.49994	0.00334203	0.0196444	-2.65723	0.00719989	0.159291	-1.15729	replication factor C subunit 2/4	[L] Replication, recombination and repair	GO:0005759(mitochondrial matrix),GO:0005634(nucleus),GO:0048471(perinuclear region of cytoplasm),GO:0005524(ATP binding),GO:0003677(DNA binding),GO:0008094(DNA-dependent ATPase activity),GO:0006310(DNA recombination),GO:0006281(DNA repair)	03440(Homologous recombination)
comp105970_c0_seq1	1.11204	8.141	5.17895	0.145311	0.280358	-2.21945	0.000418844	0.00767343	-2.872	0.239245	0.424662	-0.652546	heat shock transcription factor 4	[K] Transcription	GO:0030122(AP-2 adaptor complex),GO:0030130(clathrin coat of trans-Golgi network vesicle),GO:0005829(cytosol),GO:0008565(protein transporter activity),GO:0007411(axon guidance),GO:0006897(endocytosis),GO:0007173(epidermal growth factor receptor signaling pathway),GO:0006895(Golgi to endosome transport),GO:0006886(intracellular protein transport),GO:0042059(negative regulation of epidermal growth …	04144(Endocytosis),05016(Huntington's disease)
comp10603_c0_seq1	4.30797	16.017	6.77372	0.0578192	0.203588	-0.652938	0.00290714	0.0183107	-1.89452	0.00511785	0.155687	-1.24159	arginyl-tRNA synthetase	[J] Translation, ribosomal structure and biogenesis	GO:0005634(nucleus),GO:0003677(DNA binding),GO:0008270(zinc ion binding),GO:0006355("regulation of transcription, DNA-dependent"),GO:0006351("transcription, DNA-dependent")	NA
comp106085_c0_seq1	2.80305	12.9981	7.98506	0.00336161	0.127414	-1.5103	0.00165406	0.0137778	-2.21323	0.0228845	0.179185	-0.702928	cytochrome P450, family 4, subfamily B	[Q] Secondary metabolites biosynthesis, transport and catabolism ;[I] Lipid transport and metabolism	GO:0005789(endoplasmic reticulum membrane),GO:0016021(integral to membrane),GO:0005792(microsome),GO:0005488(binding),GO:0052650(NADP-retinol dehydrogenase activity)	00830(Retinol metabolism)
comp10610_c0_seq1	5.38456	21.2977	10.8825	0.0681719	0.212595	-1.01512	0.000260068	0.00637927	-1.9838	0.0115449	0.16438	-0.968684	tnfrsf1a-associated via death domain	-	GO:0005758(mitochondrial intermembrane space),GO:0031966(mitochondrial membrane),GO:0004252(serine-type endopeptidase activity),GO:0006915(apoptosis),GO:0006508(proteolysis)	05012(Parkinson's disease)
comp106123_c0_seq1	1.99557	5.92311	2.23982	0.728786	0.779805	-0.166584	0.0062705	0.0272061	-1.56955	0.0128167	0.16438	-1.40297	kinetochore-associated protein MIS12	-	GO:0005658(alpha DNA polymerase:primase complex),GO:0051539("4 iron, 4 sulfur cluster binding"),GO:0003677(DNA binding),GO:0003896(DNA primase activity),GO:0046872(metal ion binding),GO:0006269("DNA replication, synthesis of RNA primer")	00230(Purine metabolism),00240(Pyrimidine metabolism),03030(DNA replication)
comp10645_c0_seq2	1.89713	7.13027	3.72206	0.0642999	0.209395	-0.97228	0.00845863	0.0320875	-1.91013	0.0170891	0.171835	-0.937854	activating transcription factor 1	[K] Transcription	GO:0030426(growth cone),GO:0030027(lamellipodium),GO:0016020(membrane),GO:0005634(nucleus),GO:0045202(synapse),GO:0001540(beta-amyloid binding),GO:0008134(transcription factor binding),GO:0007050(cell cycle arrest),GO:0035556(intracellular signal transduction),GO:0030308(negative regulation of cell growth),GO:0045749(negative regulation of S phase of mitotic cell cycle),GO:0006355("regulation of …	NA
comp10650_c0_seq1	2.94072	12.9922	6.77715	0.0157578	0.160134	-1.20451	0.000616049	0.00890429	-2.14341	0.00397731	0.154635	-0.938898	chloride channel, nucleotide-sensitive, 1A	[P] Inorganic ion transport and metabolism	GO:0016021(integral to membrane),GO:0005886(plasma membrane),GO:0046872(metal ion binding),GO:0005529(sugar binding),GO:0006954(inflammatory response),GO:0045087(innate immune response)	04145(Phagosome)
comp10661_c0_seq1	1.58014	19.607	11.1568	0.257715	0.376675	-2.81979	0.00753691	0.0301164	-3.63324	0.299233	0.479875	-0.813452	interferon regulatory factor 8	-	GO:0030424(axon),GO:0005905(coated pit),GO:0005794(Golgi apparatus),GO:0016021(integral to membrane),GO:0003677(DNA binding),GO:0008201(heparin binding),GO:0046872(metal ion binding),GO:0004867(serine-type endopeptidase inhibitor activity),GO:0008344(adult locomotory behavior),GO:0006915(apoptosis),GO:0008088(axon cargo transport),GO:0016199(axon midline choice point recognition),GO:0007155(cell …	05010(Alzheimer's disease)
comp106781_c0_seq1	1.77685	7.75079	5.13386	0.123766	0.260975	-1.53072	0.00481566	0.0236772	-2.12502	0.179519	0.367573	-0.594298	transferrin receptor	[O] Posttranslational modification, protein turnover, chaperones ;[P] Inorganic ion transport and metabolism ;[R] General function prediction only	GO:0050333(thiamin-triphosphatase activity),GO:0006772(thiamine metabolic process)	00730(Thiamine metabolism)
comp106876_c0_seq1	1.8063	5.94568	4.34249	0.155954	0.290182	-1.26549	0.0323113	0.0702771	-1.71881	0.283859	0.465485	-0.453318	BCL2-binding component 3	-	GO:0005634(nucleus),GO:0003677(DNA binding),GO:0008270(zinc ion binding),GO:0006355("regulation of transcription, DNA-dependent"),GO:0006351("transcription, DNA-dependent")	NA
comp10694_c0_seq1	1.5316	8.02623	4.55391	0.000144623	0.097268	-1.57207	0.0317185	0.0694131	-2.38968	0.102528	0.282732	-0.817616	protein-tyrosine phosphatase	[T] Signal transduction mechanisms	NA	04512(ECM-receptor interaction),04640(Hematopoietic cell lineage),05131(Shigellosis)
comp10703_c0_seq1	3.35671	17.9144	13.4827	0.0791166	0.222607	-2.00599	0.0121787	0.0392576	-2.416	0.293494	0.474456	-0.410009	arginine-glutamic acid dipeptide (RE) repeats	[R] General function prediction only	GO:0005737(cytoplasm),GO:0005634(nucleus),GO:0005524(ATP binding),GO:0000287(magnesium ion binding),GO:0046982(protein heterodimerization activity),GO:0042803(protein homodimerization activity),GO:0004674(protein serine/threonine kinase activity),GO:0070498(interleukin-1-mediated signaling pathway),GO:0002755(MyD88-dependent toll-like receptor signaling pathway),GO:0001960(negative regulation of …	04210(Apoptosis),04722(Neurotrophin signaling pathway)
comp10707_c0_seq1	2.06133	6.61598	5.66068	0.0563114	0.202596	-1.4574	0.0109252	0.036927	-1.68238	0.48995	0.636855	-0.224979	diphosphoinositol-polyphosphate diphosphatase	[T] Signal transduction mechanisms	GO:0005737(cytoplasm),GO:0005730(nucleolus),GO:0071889(14-3-3 protein binding),GO:0005524(ATP binding),GO:0000287(magnesium ion binding),GO:0004674(protein serine/threonine kinase activity),GO:0001525(angiogenesis),GO:0030154(cell differentiation),GO:0045087(innate immune response),GO:0007243(intracellular protein kinase cascade),GO:0045071(negative regulation of viral genome replication),GO:0035…	NA
comp10714_c0_seq1	5.79984	24.1012	13.4068	0.119031	0.256589	-1.20888	0.0333211	0.0716262	-2.05502	0.0795165	0.254844	-0.846145	protein-tyrosine sulfotransferase	[O] Posttranslational modification, protein turnover, chaperones	GO:0046872(metal ion binding),GO:0004222(metalloendopeptidase activity),GO:0006508(proteolysis),GO:0008033(tRNA processing)	NA
comp10716_c0_seq1	0.448623	3.0348	2.11575	0.0650117	0.209699	-2.23759	0.000100096	0.0048706	-2.75802	0.186628	0.37268	-0.520433	nuclear factor I/A	[K] Transcription	GO:0005634(nucleus),GO:0005524(ATP binding),GO:0043140(ATP-dependent 3'-5' DNA helicase activity),GO:0003677(DNA binding),GO:0006310(DNA recombination),GO:0006281(DNA repair),GO:0006260(DNA replication)	NA
comp10716_c0_seq2	0.384989	2.48614	1.67562	0.0932541	0.234676	-2.12181	0.000398679	0.00755185	-2.69102	0.210498	0.39727	-0.569207	nuclear factor I/A	[K] Transcription	GO:0005576(extracellular region),GO:0004252(serine-type endopeptidase activity),GO:0006508(proteolysis)	NA
comp107255_c0_seq1	1.20143	9.98811	4.58316	0.0571053	0.202944	-1.9316	0.00287592	0.0182239	-3.05546	0.013524	0.164949	-1.12387	twist	[K] Transcription	GO:0019005(SCF ubiquitin ligase complex),GO:0005515(protein binding),GO:0060716(labyrinthine layer blood vessel development),GO:0060712(spongiotrophoblast layer development),GO:0006511(ubiquitin-dependent protein catabolic process)	04120(Ubiquitin mediated proteolysis)
comp10736_c0_seq1	5.73304	12.6376	8.56711	0.107188	0.246195	-0.579507	0.0498552	0.0934886	-1.14035	0.164916	0.352437	-0.560846	26S proteasome regulatory subunit T4	[O] Posttranslational modification, protein turnover, chaperones	GO:0005737(cytoplasm),GO:0008180(signalosome),GO:0005488(binding)	NA
comp107384_c0_seq1	0.316355	6.6918	2.26113	0.209974	0.336555	-2.83743	0.0162164	0.0463423	-4.40278	0.0335882	0.194677	-1.56535	purinergic receptor P2Y, G protein-coupled, 10	-	GO:0016021(integral to membrane),GO:0004872(receptor activity)	04060(Cytokine-cytokine receptor interaction),04620(Toll-like receptor signaling pathway),04630(Jak-STAT signaling pathway),04650(Natural killer cell mediated cytotoxicity)
comp10747_c0_seq1	0.501643	4.82011	2.1974	0.29259	0.406468	-2.13106	0.0142764	0.042995	-3.26434	0.147894	0.333476	-1.13327	MFS transporter, MCP family, solute carrier family 16 (monocarboxylic acid transporters), member 11	[G] Carbohydrate transport and metabolism	NA	04920(Adipocytokine signaling pathway)
comp107566_c0_seq1	2.06461	10.8555	6.81947	0.0280342	0.176494	-1.72379	0.00530909	0.0248622	-2.39449	0.0535133	0.221858	-0.670696	ephrin-B	[T] Signal transduction mechanisms	GO:0016021(integral to membrane),GO:0001965(G-protein alpha-subunit binding),GO:0031681(G-protein beta-subunit binding),GO:0007204(elevation of cytosolic calcium ion concentration),GO:0030335(positive regulation of cell migration),GO:0070374(positive regulation of ERK1 and ERK2 cascade),GO:0014068(positive regulation of phosphatidylinositol 3-kinase cascade),GO:0035025(positive regulation of Rho …	04020(Calcium signaling pathway),04080(Neuroactive ligand-receptor interaction),04144(Endocytosis),04610(Complement and coagulation cascades),04810(Regulation of actin cytoskeleton)
comp107720_c0_seq1	0.935179	6.5448	2.71869	0.0336799	0.183184	-1.5396	0.099664	0.151873	-2.80704	0.190887	0.376967	-1.26744	deltex	-	GO:0005759(mitochondrial matrix),GO:0003857(3-hydroxyacyl-CoA dehydrogenase activity),GO:0004303(estradiol 17-beta-dehydrogenase activity),GO:0005515(protein binding),GO:0050327(testosterone 17-beta-dehydrogenase (NAD+) activity),GO:0006703(estrogen biosynthetic process),GO:0006633(fatty acid biosynthetic process)	00140(Steroid hormone biosynthesis)
comp108177_c0_seq1	3.7187	10.8261	5.65773	0.0977212	0.238361	-0.605425	0.00247497	0.0170023	-1.54164	0.00772789	0.16018	-0.936214	DNA-directed RNA polymerase III subunit C3	[K] Transcription	GO:0005829(cytosol),GO:0016020(membrane),GO:0005634(nucleus),GO:0004871(signal transducer activity),GO:0007596(blood coagulation),GO:0035556(intracellular signal transduction)	04722(Neurotrophin signaling pathway)
comp108460_c0_seq1	0.289387	2.2457	1.59427	0.0215913	0.168361	-2.46182	0.000250358	0.00631442	-2.95609	0.0893249	0.266579	-0.49427	sterile alpha motif and leucine zipper containing kinase AZK	[T] Signal transduction mechanisms	GO:0005829(cytosol),GO:0005634(nucleus),GO:0000166(nucleotide binding),GO:0005515(protein binding),GO:0003723(RNA binding),GO:0004842(ubiquitin-protein ligase activity),GO:0008270(zinc ion binding),GO:0000289(nuclear-transcribed mRNA poly(A) tail shortening),GO:0051865(protein autoubiquitination),GO:0006355("regulation of transcription, DNA-dependent"),GO:0006351("transcription, DNA-dependent")	03018(RNA degradation)
comp10849_c0_seq1	4.77656	18.4037	12.1267	0.00630396	0.138872	-1.34414	0.000303337	0.00679602	-1.94595	0.0152895	0.167603	-0.601808	SCAN domain-containing zinc finger protein	[R] General function prediction only	GO:0045177(apical part of cell),GO:0005737(cytoplasm),GO:0016021(integral to membrane),GO:0032589(neuron projection membrane),GO:0004930(G-protein coupled receptor activity),GO:0030165(PDZ domain binding),GO:0042813(Wnt-activated receptor activity),GO:0017147(Wnt-protein binding),GO:0007409(axonogenesis),GO:0007420(brain development),GO:0060070(canonical Wnt receptor signaling pathway),GO:0030855…	04310(Wnt signaling pathway),04916(Melanogenesis),05200(Pathways in cancer),05217(Basal cell carcinoma)
comp108546_c0_seq1	0.615503	5.46419	2.57532	0.0888149	0.230244	-2.06492	0.0321115	0.0699855	-3.15017	0.0664477	0.238517	-1.08525	ADP-ribose pyrophosphatase	[P] Inorganic ion transport and metabolism	GO:0015629(actin cytoskeleton),GO:0005737(cytoplasm),GO:0005524(ATP binding),GO:0005516(calmodulin binding),GO:0004674(protein serine/threonine kinase activity),GO:0006915(apoptosis),GO:0008624(induction of apoptosis by extracellular signals),GO:0007243(intracellular protein kinase cascade)	05200(Pathways in cancer),05219(Bladder cancer)
comp10862_c0_seq1	21.2518	41.1591	31.7046	0.054816	0.201947	-0.577107	0.00094306	0.0105674	-0.953628	0.0715455	0.24529	-0.376521	alcohol dehydrogenase (NADP+)	[R] General function prediction only	GO:0005922(connexon complex),GO:0005769(early endosome),GO:0005783(endoplasmic reticulum),GO:0005916(fascia adherens),GO:0016021(integral to membrane),GO:0005764(lysosome),GO:0005771(multivesicular body),GO:0005243(gap junction channel activity),GO:0030165(PDZ domain binding),GO:0017124(SH3 domain binding),GO:0004871(signal transducer activity),GO:0007512(adult heart development),GO:0015867(ATP t…	04540(Gap junction),05412(Arrhythmogenic right ventricular cardiomyopathy (ARVC)
comp10862_c0_seq2	18.7168	36.804	28.4049	0.0537721	0.20034	-0.601805	0.00122063	0.0118671	-0.975526	0.0768451	0.251984	-0.373721	alcohol dehydrogenase (NADP+)	[R] General function prediction only	GO:0045177(apical part of cell),GO:0005737(cytoplasm),GO:0016021(integral to membrane),GO:0032589(neuron projection membrane),GO:0004930(G-protein coupled receptor activity),GO:0030165(PDZ domain binding),GO:0042813(Wnt-activated receptor activity),GO:0017147(Wnt-protein binding),GO:0007409(axonogenesis),GO:0007420(brain development),GO:0060070(canonical Wnt receptor signaling pathway),GO:0071300…	04310(Wnt signaling pathway),04916(Melanogenesis),05200(Pathways in cancer),05217(Basal cell carcinoma)
comp10865_c0_seq1	14.8842	73.9571	36.8443	0.0191167	0.165175	-1.30766	0.000563119	0.00860828	-2.31291	0.00190833	0.15369	-1.00525	phosphoglycerate kinase	[G] Carbohydrate transport and metabolism	GO:0016021(integral to membrane),GO:0005886(plasma membrane),GO:0003840(gamma-glutamyltransferase activity),GO:0006750(glutathione biosynthetic process),GO:0019370(leukotriene biosynthetic process),GO:0006692(prostanoid metabolic process)	00430(Taurine and hypotaurine metabolism),00450(Selenoamino acid metabolism),00460(Cyanoamino acid metabolism),00480(Glutathione metabolism),00590(Arachidonic acid metabolism)
comp108716_c0_seq1	3.05224	12.3609	6.11265	0.0479954	0.195961	-1.00193	0.00106819	0.0112437	-2.01784	0.00427682	0.154635	-1.01591	tripartite motif-containing protein 13	[O] Posttranslational modification, protein turnover, chaperones	GO:0005814(centriole),GO:0005730(nucleolus),GO:0005524(ATP binding),GO:0004674(protein serine/threonine kinase activity),GO:0004713(protein tyrosine kinase activity),GO:0046601(positive regulation of centriole replication),GO:0060707(trophoblast giant cell differentiation)	NA
comp10873_c0_seq1	39.5622	122.079	62.8476	0.223598	0.34774	-0.667736	0.000869078	0.010246	-1.62562	0.0409396	0.204294	-0.957882	histone H2A	[B] Chromatin structure and dynamics	GO:0016021(integral to membrane),GO:0005524(ATP binding),GO:0019955(cytokine binding),GO:0004714(transmembrane receptor protein tyrosine kinase activity),GO:0000187(activation of MAPK activity),GO:0019221(cytokine-mediated signaling pathway),GO:0018108(peptidyl-tyrosine phosphorylation),GO:0007169(transmembrane receptor protein tyrosine kinase signaling pathway)	04060(Cytokine-cytokine receptor interaction),04144(Endocytosis),04640(Hematopoietic cell lineage),04916(Melanogenesis),05200(Pathways in cancer),05221(Acute myeloid leukemia)
comp10882_c0_seq1	15.1946	32.9487	22.358	0.0999171	0.240215	-0.557227	0.0140524	0.0425761	-1.11666	0.00496889	0.155119	-0.559433	clathrin, light polypeptide B	[U] Intracellular trafficking, secretion, and vesicular transport	NA	04310(Wnt signaling pathway),04520(Adherens junction),04916(Melanogenesis),05200(Pathways in cancer),05210(Colorectal cancer),05213(Endometrial cancer),05215(Prostate cancer),05216(Thyroid cancer),05217(Basal cell carcinoma),05221(Acute myeloid leukemia),05412(Arrhythmogenic right ventricular cardiomyopathy (ARVC)
comp10889_c0_seq1	9.76623	30.6453	16.3104	0.0181214	0.163257	-0.739922	0.000296664	0.00673409	-1.64979	0.000808884	0.15369	-0.909869	signal recognition particle subunit SRP14	[U] Intracellular trafficking, secretion, and vesicular transport	GO:0005737(cytoplasm),GO:0005634(nucleus),GO:0017005(3'-tyrosyl-DNA phosphodiesterase activity),GO:0003690(double-stranded DNA binding),GO:0004527(exonuclease activity),GO:0005515(protein binding),GO:0003697(single-stranded DNA binding),GO:0008219(cell death),GO:0006302(double-strand break repair),GO:0000012(single strand break repair)	NA
comp10894_c0_seq1	3.15318	102.569	40.9919	0.144185	0.279474	-3.70046	0.0371471	0.0768763	-5.02365	0.0760532	0.251013	-1.32319	C-C motif chemokine 2/7/8/11/12/13	-	GO:0003779(actin binding)	04260(Cardiac muscle contraction),05410(Hypertrophic cardiomyopathy (HCM)),05414(Dilated cardiomyopathy)
comp108992_c0_seq1	2.08643	6.96155	4.4899	0.037269	0.186254	-1.10565	0.000929459	0.0105071	-1.73838	0.0341911	0.195409	-0.632725	cysteamine dioxygenase	[S] Function unknown	GO:0030424(axon),GO:0005905(coated pit),GO:0005794(Golgi apparatus),GO:0016021(integral to membrane),GO:0003677(DNA binding),GO:0008201(heparin binding),GO:0046872(metal ion binding),GO:0004867(serine-type endopeptidase inhibitor activity),GO:0008344(adult locomotory behavior),GO:0006915(apoptosis),GO:0008088(axon cargo transport),GO:0016199(axon midline choice point recognition),GO:0007155(cell …	05010(Alzheimer's disease)
comp10919_c0_seq1	12.4607	138.088	93.3266	0.0203131	0.166712	-2.90491	0.0163773	0.0466507	-3.47014	0.10463	0.285283	-0.565232	transcription factor AP-1	[K] Transcription	GO:0016021(integral to membrane),GO:0005524(ATP binding),GO:0015662("ATPase activity, coupled to transmembrane movement of ions, phosphorylative mechanism"),GO:0000287(magnesium ion binding),GO:0004012(phospholipid-translocating ATPase activity),GO:0006754(ATP biosynthetic process),GO:0008285(negative regulation of cell proliferation)	NA
comp10920_c0_seq1	21.2582	77.8273	61.1142	0.0331609	0.182719	-1.52349	0.000180826	0.00570535	-1.87226	0.187115	0.373215	-0.34877	catechol O-methyltransferase	[Q] Secondary metabolites biosynthesis, transport and catabolism	GO:0030131(clathrin adaptor complex),GO:0005625(soluble fraction),GO:0005802(trans-Golgi network),GO:0005488(binding),GO:0008565(protein transporter activity),GO:0006886(intracellular protein transport),GO:0016192(vesicle-mediated transport)	04142(Lysosome)
comp10924_c0_seq1	7.14157	101.823	63.4576	0.150427	0.285489	-3.15148	0.0691313	0.116807	-3.83368	0.349568	0.52427	-0.682202	matrix metalloproteinase-14 (membrane-inserted)	[O] Posttranslational modification, protein turnover, chaperones ;[W] Extracellular structures	GO:0005829(cytosol),GO:0005524(ATP binding),GO:0046872(metal ion binding),GO:0005515(protein binding),GO:0004674(protein serine/threonine kinase activity),GO:0004712(protein serine/threonine/tyrosine kinase activity),GO:0004713(protein tyrosine kinase activity),GO:0034329(cell junction assembly),GO:0007283(spermatogenesis)	NA
comp1093_c0_seq1	0.222321	4.21124	1.64394	0.167019	0.299887	-2.88644	0.030512	0.0678621	-4.24353	0.0657555	0.237682	-1.35709	Ras-related protein Rab-38	[T] Signal transduction mechanisms	GO:0005634(nucleus),GO:0005524(ATP binding),GO:0004674(protein serine/threonine kinase activity),GO:0006915(apoptosis),GO:0006917(induction of apoptosis),GO:0007243(intracellular protein kinase cascade)	NA
comp10933_c0_seq1	13.2327	10.5578	17.9571	0.155078	0.289441	-0.440446	0.263175	0.318887	0.325801	0.0519533	0.219811	0.766247	AP-1 complex subunit sigma 1/2	[U] Intracellular trafficking, secretion, and vesicular transport	GO:0016605(PML body),GO:0005515(protein binding),GO:0008270(zinc ion binding),GO:0045892("negative regulation of transcription, DNA-dependent"),GO:0045893("positive regulation of transcription, DNA-dependent"),GO:0006351("transcription, DNA-dependent")	NA
comp1094_c0_seq1	0.530525	3.39511	1.90965	0.0192342	0.165414	-1.84782	0.0536453	0.0982232	-2.67796	0.188072	0.374248	-0.830147	DnaJ homolog, subfamily C, member 13	[U] Intracellular trafficking, secretion, and vesicular transport ;[O] Posttranslational modification, protein turnover, chaperones	GO:0008305(integrin complex),GO:0046872(metal ion binding),GO:0004872(receptor activity),GO:0007160(cell-matrix adhesion),GO:0007229(integrin-mediated signaling pathway),GO:0007275(multicellular organismal development),GO:0050776(regulation of immune response)	04510(Focal adhesion),04512(ECM-receptor interaction),04514(Cell adhesion molecules (CAMs)),04672(Intestinal immune network for IgA production),04810(Regulation of actin cytoskeleton),05410(Hypertrophic cardiomyopathy (HCM)),05412(Arrhythmogenic right ventricular cardiomyopathy (ARVC)),05414(Dilated cardiomyopathy)
comp109409_c0_seq1	1.39881	4.6016	3.02655	0.126261	0.26337	-1.11348	0.000617692	0.0089172	-1.71794	0.127658	0.311344	-0.60446	ATP-binding cassette, subfamily D (ALD), member 1	[I] Lipid transport and metabolism	NA	NA
comp10942_c0_seq1	36.6907	72.4136	56.5631	0.161094	0.294542	-0.624444	0.020892	0.0540453	-0.980845	0.22519	0.411264	-0.3564	NADH dehydrogenase (ubiquinone) 1 beta subcomplex 4	-	GO:0005737(cytoplasm),GO:0005856(cytoskeleton),GO:0004731(purine-nucleoside phosphorylase activity),GO:0009116(nucleoside metabolic process)	00230(Purine metabolism),00240(Pyrimidine metabolism),00760(Nicotinate and nicotinamide metabolism)
comp10945_c0_seq1	12.211	35.5869	21.0787	0.0335925	0.183176	-0.787612	0.00107112	0.0112547	-1.54317	0.00481892	0.154635	-0.755559	charged multivesicular body protein 5	[U] Intracellular trafficking, secretion, and vesicular transport	GO:0005634(nucleus),GO:0046983(protein dimerization activity),GO:0043565(sequence-specific DNA binding),GO:0003700(sequence-specific DNA binding transcription factor activity)	NA
comp10963_c0_seq1	69.4864	7.07408	36.7	0.109523	0.24801	0.920951	0.037163	0.076891	3.29612	0.0362421	0.197945	2.37516	aquaporin-3	[G] Carbohydrate transport and metabolism	GO:0071565(nBAF complex),GO:0071564(npBAF complex),GO:0005524(ATP binding),GO:0003677(DNA binding),GO:0004386(helicase activity),GO:0006351("transcription, DNA-dependent")	NA
comp109641_c0_seq1	1.14215	9.06181	2.09971	0.468477	0.550253	-0.878433	0.00742174	0.0298734	-2.98804	0.01214	0.16438	-2.10961	purinergic receptor P2Y, G protein-coupled, 11	[J] Translation, ribosomal structure and biogenesis	GO:0008083(growth factor activity),GO:0005160(transforming growth factor beta receptor binding),GO:0016049(cell growth),GO:0051781(positive regulation of cell division)	NA
comp11006_c0_seq2	11.9039	104.446	72.9704	0.000855268	0.118736	-2.61588	0.00646757	0.0277176	-3.13326	0.063074	0.233925	-0.517378	inhibitor of DNA binding, dominant negative helix-loop-helix protein	-	GO:0035097(histone methyltransferase complex),GO:0018024(histone-lysine N-methyltransferase activity),GO:0005515(protein binding),GO:0044212(transcription regulatory region DNA binding),GO:0008270(zinc ion binding),GO:0006342(chromatin silencing),GO:0051568(histone H3-K4 methylation),GO:0001555(oocyte growth),GO:0008284(positive regulation of cell proliferation),GO:0033148(positive regulation of …	NA
comp11012_c0_seq1	14.717	35.6561	22.1316	0.102278	0.242371	-0.588625	0.00279661	0.0179872	-1.27666	0.0214966	0.177467	-0.688039	chaperonin GroEL	[O] Posttranslational modification, protein turnover, chaperones	NA	NA
comp11026_c0_seq2	15.3753	35.8872	21.9534	0.231946	0.355684	-0.513832	0.0337221	0.0722421	-1.22286	0.0745967	0.249327	-0.709026	E3 ubiquitin-protein ligase RNF1/2	[O] Posttranslational modification, protein turnover, chaperones	GO:0005777(peroxisome),GO:0016787(hydrolase activity),GO:0004452(isopentenyl-diphosphate delta-isomerase activity),GO:0046872(metal ion binding),GO:0006695(cholesterol biosynthetic process),GO:0008299(isoprenoid biosynthetic process)	00900(Terpenoid backbone biosynthesis)
comp11427_c0_seq1	103.06	228.882	124.351	0.54567	0.619757	-0.270925	0.0319457	0.0697519	-1.15112	0.0553258	0.223717	-0.880193	agouti signaling protein	-	GO:0005737(cytoplasm),GO:0000118(histone deacetylase complex),GO:0005876(spindle microtubule),GO:0017053(transcriptional repressor complex),GO:0034739(histone deacetylase activity (H3-K16 specific)),GO:0042826(histone deacetylase binding),GO:0032041(NAD-dependent histone deacetylase activity (H3-K14 specific)),GO:0046969(NAD-dependent histone deacetylase activity (H3-K9 specific)),GO:0046970(NAD-…	NA
comp110486_c0_seq1	0.464586	5.92547	7.2687	0.113322	0.251061	-3.96768	0.0108855	0.0368561	-3.67291	0.655513	0.767157	0.294767	myosin heavy chain	[Z] Cytoskeleton	GO:0005634(nucleus),GO:0043565(sequence-specific DNA binding),GO:0003700(sequence-specific DNA binding transcription factor activity),GO:0044212(transcription regulatory region DNA binding),GO:0034599(cellular response to oxidative stress)	NA
comp110491_c0_seq1	2.55241	5.77662	4.57952	0.0662289	0.210627	-0.843338	0.023086	0.0571797	-1.17837	0.185164	0.371891	-0.335028	alpha-1,3/alpha-1,6-mannosyltransferase	[M] Cell wall/membrane/envelope biogenesis	GO:0005743(mitochondrial inner membrane),GO:0005759(mitochondrial matrix),GO:0016018(cyclosporin A binding),GO:0003755(peptidyl-prolyl cis-trans isomerase activity),GO:0006457(protein folding),GO:0042981(regulation of apoptosis),GO:0046902(regulation of mitochondrial membrane permeability)	NA
comp11050_c0_seq1	161.812	566.912	301.594	0.067463	0.212198	-0.898284	0.00840604	0.0319723	-1.8088	0.0175639	0.172506	-0.910518	CD9 antigen	[R] General function prediction only	GO:0005634(nucleus)	NA
comp11055_c0_seq1	41.7713	128.789	83.6899	0.0950125	0.236274	-1.00254	0.00420403	0.0220665	-1.62443	0.0726748	0.246541	-0.621889	lysosomal-associated transmembrane protein	-	GO:0005829(cytosol),GO:0005730(nucleolus),GO:0005886(plasma membrane),GO:0030017(sarcomere),GO:0008091(spectrin),GO:0003779(actin binding),GO:0005516(calmodulin binding),GO:0005200(structural constituent of cytoskeleton),GO:0051693(actin filament capping),GO:0007411(axon guidance)	NA
comp11066_c0_seq1	27.8242	76.5458	54.4109	0.0788017	0.222232	-0.967554	0.0018945	0.0147697	-1.45998	0.123631	0.306774	-0.492428	peroxiredoxin (alkyl hydroperoxide reductase subunit C)	[O] Posttranslational modification, protein turnover, chaperones	GO:0005789(endoplasmic reticulum membrane),GO:0005792(microsome),GO:0070330(aromatase activity),GO:0009055(electron carrier activity),GO:0020037(heme binding)	00982(Drug metabolism - cytochrome P450)
comp110680_c0_seq1	1.02277	6.02231	3.73793	0.0793926	0.22283	-1.86976	0.0585355	0.10421	-2.55784	0.237851	0.423227	-0.68808	dimethylaniline monooxygenase (N-oxide forming)	[Q] Secondary metabolites biosynthesis, transport and catabolism	GO:0035267(NuA4 histone acetyltransferase complex),GO:0000125(PCAF complex),GO:0030914(STAGA complex),GO:0033276(transcription factor TFTC complex),GO:0016773("phosphotransferase activity, alcohol group as acceptor"),GO:0005515(protein binding),GO:0003712(transcription cofactor activity),GO:0016578(histone deubiquitination),GO:0043968(histone H2A acetylation),GO:0043967(histone H4 acetylation),GO…	NA
comp11071_c0_seq1	56.9658	549.96	182.542	0.0211297	0.167632	-1.68006	0.0587946	0.104544	-3.27116	0.0961919	0.27517	-1.59109	glutathione peroxidase	[O] Posttranslational modification, protein turnover, chaperones	GO:0005634(nucleus),GO:0043565(sequence-specific DNA binding),GO:0003700(sequence-specific DNA binding transcription factor activity),GO:0008284(positive regulation of cell proliferation)	NA
comp11080_c0_seq1	349.024	680.437	457.285	0.18299	0.314458	-0.389768	0.0994619	0.15166	-0.963136	0.181135	0.368927	-0.573369	small subunit ribosomal protein S25e	[J] Translation, ribosomal structure and biogenesis	GO:0001533(cornified envelope),GO:0005737(cytoplasm),GO:0030057(desmosome),GO:0030674("protein binding, bridging"),GO:0005198(structural molecule activity),GO:0031424(keratinization),GO:0018149(peptide cross-linking)	NA
comp11081_c0_seq1	681.275	1155.37	764.599	0.659019	0.719766	-0.166466	0.019022	0.0509957	-0.762048	0.0969839	0.276093	-0.595582	large subunit ribosomal protein L18e	[J] Translation, ribosomal structure and biogenesis	GO:0003796(lysozyme activity),GO:0016998(cell wall macromolecule catabolic process),GO:0019835(cytolysis),GO:0042742(defense response to bacterium)	NA
comp11083_c0_seq1	900.071	2027.79	1454.29	0.100444	0.240654	-0.692208	0.0207255	0.0537769	-1.1718	0.138884	0.32381	-0.479589	large subunit ribosomal protein L10Ae	[J] Translation, ribosomal structure and biogenesis	GO:0005739(mitochondrion),GO:0043024(ribosomal small subunit binding),GO:0003743(translation initiation factor activity),GO:0006446(regulation of translational initiation),GO:0032790(ribosome disassembly)	NA
comp11085_c0_seq1	1070.04	2380.77	1495.05	0.166362	0.299302	-0.482528	0.00992477	0.035041	-1.15377	0.00800152	0.160484	-0.671241	small subunit ribosomal protein S3e	[J] Translation, ribosomal structure and biogenesis	GO:0005829(cytosol),GO:0016281(eukaryotic translation initiation factor 4F complex),GO:0000166(nucleotide binding),GO:0003743(translation initiation factor activity),GO:0008286(insulin receptor signaling pathway),GO:0000289(nuclear-transcribed mRNA poly(A) tail shortening),GO:0006446(regulation of translational initiation)	04150(mTOR signaling pathway)
comp110868_c0_seq1	0.592798	3.46455	2.32191	0.0671735	0.211856	-1.9697	0.00221686	0.0160296	-2.54706	0.143403	0.328712	-0.577358	calcium/calmodulin-dependent serine protein kinase	[T] Signal transduction mechanisms	GO:0016021(integral to membrane),GO:0043202(lysosomal lumen),GO:0005765(lysosomal membrane),GO:0003993(acid phosphatase activity)	00361(gamma-Hexachlorocyclohexane degradation),00740(Riboflavin metabolism)
comp11089_c0_seq1	569.301	1123.25	836.695	0.209677	0.336279	-0.555508	0.0615061	0.107879	-0.980414	0.23961	0.42502	-0.424906	small subunit ribosomal protein S13e	[J] Translation, ribosomal structure and biogenesis	GO:0005829(cytosol),GO:0016281(eukaryotic translation initiation factor 4F complex),GO:0005515(protein binding),GO:0003743(translation initiation factor activity),GO:0008286(insulin receptor signaling pathway),GO:0044419(interspecies interaction between organisms),GO:0000289(nuclear-transcribed mRNA poly(A) tail shortening),GO:0006446(regulation of translational initiation)	05416(Viral myocarditis)
comp11092_c0_seq1	323.519	613.211	411.05	0.259147	0.37766	-0.345461	0.0438237	0.0855864	-0.922532	0.0948276	0.273243	-0.577071	small subunit ribosomal protein S12e	[J] Translation, ribosomal structure and biogenesis	GO:0005634(nucleus),GO:0046872(metal ion binding),GO:0006355("regulation of transcription, DNA-dependent"),GO:0006351("transcription, DNA-dependent")	NA
comp11096_c1_seq1	591.884	14.9575	366.782	0.154004	0.288531	0.69039	0.00884555	0.0328401	5.30637	0.0791554	0.254362	4.61598	fatty acid-binding protein 3, muscle and heart	[I] Lipid transport and metabolism	GO:0005634(nucleus),GO:0003677(DNA binding),GO:0008270(zinc ion binding),GO:0006355("regulation of transcription, DNA-dependent"),GO:0006351("transcription, DNA-dependent")	NA
comp11102_c0_seq1	1055.37	2155.65	1267.16	0.389058	0.489537	-0.263847	0.0148768	0.0440646	-1.03038	0.0245801	0.181585	-0.766531	large subunit ribosomal protein L23Ae	[J] Translation, ribosomal structure and biogenesis	GO:0032302(MutSbeta complex),GO:0000228(nuclear chromosome),GO:0005524(ATP binding),GO:0008094(DNA-dependent ATPase activity),GO:0000406(double-strand/single-strand DNA junction binding),GO:0019899(enzyme binding),GO:0000404(loop DNA binding),GO:0000403(Y-form DNA binding),GO:0043570(maintenance of DNA repeat elements),GO:0000710(meiotic mismatch repair),GO:0045910(negative regulation of DNA reco…	03430(Mismatch repair),05200(Pathways in cancer),05210(Colorectal cancer)
comp111028_c0_seq1	1.22827	10.8232	3.17655	0.450887	0.535057	-1.37083	0.040012	0.0807523	-3.13942	0.0627734	0.233436	-1.76859	ATF-like basic leucine zipper transcriptional factor	[K] Transcription	GO:0005634(nucleus),GO:0005524(ATP binding),GO:0008384(IkappaB kinase activity)	04010(MAPK signaling pathway),04062(Chemokine signaling pathway),04210(Apoptosis),04620(Toll-like receptor signaling pathway),04621(NOD-like receptor signaling pathway),04622(RIG-I-like receptor signaling pathway),04623(Cytosolic DNA-sensing pathway),04660(T cell receptor signaling pathway),04662(B cell receptor signaling pathway),04920(Adipocytokine signaling pathway),05120(Epithelial cell signa…
comp111050_c0_seq1	2.73533	7.6998	4.30211	0.195604	0.32386	-0.653329	0.00707931	0.0290742	-1.49311	0.0363232	0.198092	-0.839776	AP-4 complex subunit mu-1	[U] Intracellular trafficking, secretion, and vesicular transport	GO:0000151(ubiquitin ligase complex),GO:0004842(ubiquitin-protein ligase activity),GO:0006511(ubiquitin-dependent protein catabolic process)	NA
comp11107_c0_seq1	735.005	1414.3	880.378	0.3709	0.473303	-0.260368	0.0837537	0.133899	-0.944258	0.115219	0.297265	-0.68389	large subunit ribosomal protein L27Ae	[J] Translation, ribosomal structure and biogenesis	GO:0005576(extracellular region),GO:0046872(metal ion binding),GO:0008484(sulfuric ester hydrolase activity)	NA
comp11108_c1_seq1	844.893	1916.98	1008.32	0.450015	0.534258	-0.255117	0.0100247	0.0352018	-1.18199	0.0182767	0.173183	-0.926877	small subunit ribosomal protein S18e	[J] Translation, ribosomal structure and biogenesis	GO:0005829(cytosol),GO:0005634(nucleus),GO:0005524(ATP binding),GO:0046872(metal ion binding),GO:0005515(protein binding),GO:0004674(protein serine/threonine kinase activity),GO:0006281(DNA repair),GO:0006406(mRNA export from nucleus),GO:0000184("nuclear-transcribed mRNA catabolic process, nonsense-mediated decay"),GO:0018105(peptidyl-serine phosphorylation),GO:0046854(phosphatidylinositol phosph…	NA
comp11111_c0_seq1	129.92	431.554	194.974	0.164053	0.297119	-0.585654	0.00190432	0.0148169	-1.73192	0.0163089	0.170596	-1.14626	peptidyl-prolyl cis-trans isomerase B (cyclophilin B)	[O] Posttranslational modification, protein turnover, chaperones	GO:0000178(exosome (RNase complex)),GO:0005730(nucleolus),GO:0003723(RNA binding),GO:0006364(rRNA processing)	03018(RNA degradation)
comp11114_c1_seq1	520.581	1125.27	703.952	0.218791	0.343215	-0.435356	0.0366865	0.0762578	-1.11208	0.0632815	0.234227	-0.676723	large subunit ribosomal protein L14e	[J] Translation, ribosomal structure and biogenesis	GO:0005730(nucleolus),GO:0003824(catalytic activity),GO:0042254(ribosome biogenesis),GO:0006396(RNA processing)	NA
comp111147_c0_seq1	0.980774	7.82846	2.88196	0.0573784	0.203295	-1.55506	0.00756889	0.0301852	-2.99674	0.00925962	0.162372	-1.44168	beta,beta-carotene 9',10'-dioxygenase	[Q] Secondary metabolites biosynthesis, transport and catabolism	GO:0005578(proteinaceous extracellular matrix),GO:0004222(metalloendopeptidase activity),GO:0008270(zinc ion binding),GO:0006508(proteolysis)	NA
comp11600_c0_seq1	114.561	529.332	252.519	0.0320218	0.181549	-1.14027	0.00353983	0.0202069	-2.20805	0.00795455	0.160484	-1.06778	calpain, small subunit 1	[T] Signal transduction mechanisms	GO:0016021(integral to membrane),GO:0003841(1-acylglycerol-3-phosphate O-acyltransferase activity)	00561(Glycerolipid metabolism),00564(Glycerophospholipid metabolism)
comp111182_c0_seq1	0.630714	6.42974	2.18528	0.0196767	0.165825	-1.79276	0.0194416	0.0517066	-3.3497	0.0443561	0.208767	-1.55694	amylo-1,6-glucosidase	[G] Carbohydrate transport and metabolism	GO:0005887(integral to plasma membrane),GO:0005624(membrane fraction),GO:0005509(calcium ion binding),GO:0004930(G-protein coupled receptor activity),GO:0046983(protein dimerization activity),GO:0009952(anterior/posterior pattern specification),GO:0045176(apical protein localization),GO:0007267(cell-cell signaling),GO:0007417(central nervous system development),GO:0048105(establishment of body ha…	NA
comp11119_c0_seq1	77.1036	309.115	147.917	0.201038	0.328981	-0.93992	0.000864654	0.0102331	-2.00327	0.0429466	0.207162	-1.06335	cofilin	[Z] Cytoskeleton	NA	NA
comp11129_c0_seq1	23.0157	54.8275	34.804	0.125632	0.262844	-0.596636	0.0042949	0.0223015	-1.25228	0.0315426	0.191999	-0.655645	20S proteasome subunit beta 6	[O] Posttranslational modification, protein turnover, chaperones	GO:0005634(nucleus),GO:0043565(sequence-specific DNA binding),GO:0003707(steroid hormone receptor activity),GO:0008270(zinc ion binding)	NA
comp11135_c0_seq1	669.772	1221	806.469	0.481025	0.561741	-0.267948	0.0234361	0.0576862	-0.866317	0.0807627	0.25582	-0.598369	large subunit ribosomal protein L8e	[J] Translation, ribosomal structure and biogenesis	GO:0016021(integral to membrane),GO:0031227(intrinsic to endoplasmic reticulum membrane),GO:0005792(microsome),GO:0050660(flavin adenine dinucleotide binding),GO:0004499(flavin-containing monooxygenase activity),GO:0050661(NADP binding)	00982(Drug metabolism - cytochrome P450)
comp11136_c0_seq1	24.2227	60.3047	31.7889	0.170413	0.30326	-0.392159	0.00272463	0.0178085	-1.31591	0.0146789	0.167109	-0.92375	small nuclear ribonucleoprotein D3	[A] RNA processing and modification	GO:0016021(integral to membrane),GO:0004222(metalloendopeptidase activity),GO:0008270(zinc ion binding),GO:0006508(proteolysis)	NA
comp11137_c0_seq2	11.5144	24.0676	16.1565	0.237481	0.359566	-0.488678	0.0200278	0.0526483	-1.06366	0.0935258	0.271645	-0.574977	ESCRT-II complex subunit VPS25	[S] Function unknown	GO:0005634(nucleus),GO:0043565(sequence-specific DNA binding),GO:0003700(sequence-specific DNA binding transcription factor activity),GO:0001525(angiogenesis)	NA
comp111380_c0_seq1	0.898044	4.17824	2.4292	0.0262052	0.174816	-1.43563	0.0418638	0.0830566	-2.21804	0.114832	0.29682	-0.782412	baculoviral IAP repeat-containing 2/3/4	[D] Cell cycle control, cell division, chromosome partitioning ;[R] General function prediction only	NA	NA
comp11140_c0_seq1	46.9896	41.9924	70.2285	0.0584836	0.204061	-0.579715	0.460376	0.504209	0.162212	0.0356576	0.197152	0.741927	enoyl reductase	[I] Lipid transport and metabolism	GO:0043235(receptor complex),GO:0004941(beta2-adrenergic receptor activity),GO:0051380(norepinephrine binding),GO:0042803(protein homodimerization activity),GO:0002032(desensitization of G-protein coupled receptor protein signaling pathway by arrestin),GO:0043410(positive regulation of MAPKKK cascade),GO:0006898(receptor-mediated endocytosis)	04020(Calcium signaling pathway),04080(Neuroactive ligand-receptor interaction),04144(Endocytosis)
comp11146_c0_seq1	22.5739	66.4642	30.6717	0.251263	0.371073	-0.442251	0.00059005	0.0087583	-1.55792	0.00727931	0.159599	-1.11567	GTP-binding nuclear protein Ran	[U] Intracellular trafficking, secretion, and vesicular transport	GO:0005737(cytoplasm),GO:0072372(primary cilium),GO:0005524(ATP binding),GO:0046872(metal ion binding),GO:0004674(protein serine/threonine kinase activity)	NA
comp111487_c0_seq1	3.0774	7.60864	5.55567	0.107315	0.246288	-0.852249	0.030991	0.0685635	-1.30593	0.00757173	0.160089	-0.453676	BTB/POZ domain-containing protein 13 (germ cell-less protein-like 1)	[R] General function prediction only	GO:0005789(endoplasmic reticulum membrane),GO:0005792(microsome),GO:0070330(aromatase activity),GO:0009055(electron carrier activity),GO:0020037(heme binding)	00982(Drug metabolism - cytochrome P450)
comp11151_c0_seq1	24.4941	51.5113	32.4994	0.196815	0.32502	-0.407978	0.0242049	0.058842	-1.07245	0.0524636	0.220439	-0.664473	presenilin enhancer 2	[S] Function unknown	GO:0031225(anchored to membrane),GO:0005886(plasma membrane),GO:0004415(hyalurononglucosaminidase activity),GO:0004872(receptor activity),GO:0005975(carbohydrate metabolic process),GO:0044419(interspecies interaction between organisms)	00531(Glycosaminoglycan degradation)
comp11151_c0_seq2	18.0371	29.259	22.7025	0.241078	0.36257	-0.331883	0.0225747	0.0565103	-0.697912	0.123515	0.306621	-0.366029	presenilin enhancer 2	[S] Function unknown	GO:0046872(metal ion binding),GO:0004222(metalloendopeptidase activity),GO:0006508(proteolysis),GO:0008033(tRNA processing)	NA
comp111565_c0_seq1	5.01886	13.2837	6.99818	0.164568	0.297655	-0.479621	0.0137342	0.0419969	-1.40423	0.0322385	0.192623	-0.924606	zinc finger protein 274	[R] General function prediction only	NA	03450(Non-homologous end-joining),04110(Cell cycle)
comp111646_c0_seq1	2.77001	7.26244	6.3822	0.0682879	0.21265	-1.20416	0.00181779	0.0144426	-1.39056	0.521271	0.663255	-0.186401	transcription factor E3-related	[K] Transcription	GO:0005789(endoplasmic reticulum membrane),GO:0016021(integral to membrane),GO:0019367("fatty acid elongation, saturated fatty acid"),GO:0042761(very long-chain fatty acid biosynthetic process)	NA
comp11165_c0_seq1	22.7853	42.3605	35.6078	0.062677	0.20777	-0.644086	0.00920293	0.0335954	-0.894612	0.218586	0.404732	-0.250526	Ras-related protein Rab-1B	[T] Signal transduction mechanisms ;[U] Intracellular trafficking, secretion, and vesicular transport	GO:0004364(glutathione transferase activity)	00480(Glutathione metabolism),00980(Metabolism of xenobiotics by cytochrome P450),00982(Drug metabolism - cytochrome P450)
comp11176_c0_seq1	842.343	1597.3	1118.76	0.221092	0.345423	-0.409425	0.0153754	0.0449386	-0.923153	0.0640159	0.23532	-0.513728	small subunit ribosomal protein S3Ae	[J] Translation, ribosomal structure and biogenesis	GO:0030426(growth cone),GO:0030027(lamellipodium),GO:0016020(membrane),GO:0005634(nucleus),GO:0045202(synapse),GO:0001540(beta-amyloid binding),GO:0008134(transcription factor binding),GO:0007050(cell cycle arrest),GO:0035556(intracellular signal transduction),GO:0030308(negative regulation of cell growth),GO:0045749(negative regulation of S phase of mitotic cell cycle),GO:0006355("regulation of …	NA
comp111789_c0_seq1	1.52209	4.8015	3.64299	0.0433024	0.191579	-1.25907	0.000255035	0.00633828	-1.65744	0.143424	0.328716	-0.398364	nuclear respiratory factor 1	-	GO:0005813(centrosome),GO:0005829(cytosol),GO:0005634(nucleus),GO:0019005(SCF ubiquitin ligase complex),GO:0005515(protein binding),GO:0004842(ubiquitin-protein ligase activity),GO:0007049(cell cycle),GO:0045892("negative regulation of transcription, DNA-dependent"),GO:0042753(positive regulation of circadian rhythm),GO:0045862(positive regulation of proteolysis),GO:0045893("positive regulation o…	04114(Oocyte meiosis),04120(Ubiquitin mediated proteolysis),04310(Wnt signaling pathway),04340(Hedgehog signaling pathway),05131(Shigellosis)
comp111873_c0_seq1	2.16379	11.4265	7.293	0.00466249	0.132975	-1.75295	0.000477276	0.00806405	-2.40074	0.00943826	0.162847	-0.647793	son of sevenless	[T] Signal transduction mechanisms	GO:0005743(mitochondrial inner membrane),GO:0005759(mitochondrial matrix),GO:0005524(ATP binding),GO:0004353(glutamate dehydrogenase [NAD(P)+] activity),GO:0005525(GTP binding),GO:0005515(protein binding),GO:0006520(cellular amino acid metabolic process),GO:0032024(positive regulation of insulin secretion)	00250(Alanine, aspartate and glutamate metabolism),00330(Arginine and proline metabolism),00471(D-Glutamine and D-glutamate metabolism),00910(Nitrogen metabolism),04964(Proximal tubule bicarbonate reclamation)
comp111915_c0_seq1	0.964105	2.45677	1.93554	0.0192296	0.165414	-1.00547	0.0143806	0.0431814	-1.3495	0.188799	0.37477	-0.344025	histone deacetylase 8	[B] Chromatin structure and dynamics	GO:0005829(cytosol),GO:0005654(nucleoplasm),GO:0005515(protein binding),GO:0004871(signal transducer activity),GO:0007623(circadian rhythm),GO:0000122(negative regulation of transcription from RNA polymerase II promoter),GO:0009416(response to light stimulus),GO:0006351("transcription, DNA-dependent")	04710(Circadian rhythm - mammal),04711(Circadian rhythm - fly)
comp11192_c0_seq1	680.531	1222.41	921.147	0.236955	0.359072	-0.43677	0.0136977	0.0419439	-0.844997	0.152523	0.338954	-0.408227	large subunit ribosomal protein L11e	[J] Translation, ribosomal structure and biogenesis	GO:0016607(nuclear speck),GO:0016422(mRNA (2'-O-methyladenosine-N6-)-methyltransferase activity),GO:0003723(RNA binding),GO:0010467(gene expression)	NA
comp11203_c0_seq1	101.105	189.764	118.771	0.583206	0.653084	-0.232328	0.0459771	0.0884371	-0.908348	0.0321433	0.192524	-0.67602	protein transport protein SEC61 subunit gamma and related proteins	[U] Intracellular trafficking, secretion, and vesicular transport	GO:0016323(basolateral plasma membrane),GO:0016021(integral to membrane),GO:0005792(microsome),GO:0005625(soluble fraction),GO:0048306(calcium-dependent protein binding),GO:0005484(SNAP receptor activity),GO:0007340(acrosome reaction),GO:0007398(ectoderm development),GO:0006886(intracellular protein transport),GO:0009887(organ morphogenesis),GO:0007165(signal transduction)	04130(SNARE interactions in vesicular transport)
comp11208_c0_seq1	57.6068	79.7665	85.5224	0.000393504	0.109105	-0.570064	0.143183	0.199255	-0.469544	0.60534	0.728645	0.10052	cytochrome c oxidase subunit Va	[C] Energy production and conversion	GO:0005634(nucleus),GO:0005524(ATP binding),GO:0004674(protein serine/threonine kinase activity),GO:0007049(cell cycle),GO:0016568(chromatin modification),GO:0006886(intracellular protein transport),GO:0035556(intracellular signal transduction),GO:0001672(regulation of chromatin assembly or disassembly),GO:0006974(response to DNA damage stimulus)	NA
comp11218_c0_seq1	87.3714	309.645	156.896	0.0614811	0.206407	-0.844578	0.00241994	0.0168009	-1.82538	0.000949698	0.15369	-0.980805	mortality factor 4-like protein 1	[B] Chromatin structure and dynamics ;[K] Transcription	GO:0016021(integral to membrane),GO:0031966(mitochondrial membrane),GO:0004872(receptor activity)	04080(Neuroactive ligand-receptor interaction)
comp112271_c0_seq1	0.462594	5.78373	3.84135	0.0907227	0.232048	-3.05379	0.01172	0.0384332	-3.64418	0.218159	0.404296	-0.590386	E1A-binding protein p400	[R] General function prediction only	GO:0005737(cytoplasm),GO:0016589(NURF complex),GO:0005515(protein binding),GO:0043565(sequence-specific DNA binding),GO:0008134(transcription factor binding),GO:0008270(zinc ion binding),GO:0007420(brain development),GO:0006338(chromatin remodeling),GO:0000122(negative regulation of transcription from RNA polymerase II promoter),GO:0045893("positive regulation of transcription, DNA-dependent"),GO…	NA
comp11229_c0_seq1	40.3016	68.6388	62.5883	0.033086	0.182684	-0.635057	0.0220805	0.0557812	-0.768189	0.0454739	0.2103	-0.133132	succinate dehydrogenase (ubiquinone) flavoprotein subunit	[C] Energy production and conversion	GO:0005634(nucleus),GO:0003677(DNA binding),GO:0003700(sequence-specific DNA binding transcription factor activity),GO:0008270(zinc ion binding),GO:0016032(viral reproduction)	NA
comp11231_c0_seq1	6.88802	23.7345	14.7609	0.0017562	0.127295	-1.09962	0.0236534	0.0580311	-1.78482	0.0731646	0.247385	-0.685206	small nuclear ribonucleoprotein F	[A] RNA processing and modification	GO:0031304(intrinsic to mitochondrial inner membrane),GO:0005488(binding),GO:0004729(oxygen-dependent protoporphyrinogen oxidase activity),GO:0006783(heme biosynthetic process)	00860(Porphyrin and chlorophyll metabolism)
comp11236_c0_seq1	1223.75	1991.21	1649.77	0.0840122	0.226026	-0.430955	0.00587856	0.0262542	-0.70233	0.143441	0.328737	-0.271375	large subunit ribosomal protein L18Ae	[J] Translation, ribosomal structure and biogenesis	GO:0016021(integral to membrane),GO:0004725(protein tyrosine phosphatase activity),GO:0004872(receptor activity),GO:0007155(cell adhesion)	04514(Cell adhesion molecules (CAMs)),04520(Adherens junction),04910(Insulin signaling pathway)
comp112434_c0_seq1	1.55128	2.60523	4.78594	0.00558379	0.136636	-1.62535	0.128696	0.183648	-0.747955	0.00823316	0.160484	0.877391	matrix metalloproteinase-15 (membrane-inserted)	[O] Posttranslational modification, protein turnover, chaperones ;[W] Extracellular structures	GO:0005737(cytoplasm),GO:0005856(cytoskeleton),GO:0031258(lamellipodium membrane),GO:0016363(nuclear matrix),GO:0032587(ruffle membrane),GO:0003779(actin binding)	04360(Axon guidance),04666(Fc gamma R-mediated phagocytosis),04810(Regulation of actin cytoskeleton)
comp112550_c0_seq1	0.555826	4.3805	2.51328	0.00526591	0.134983	-2.17687	0.000568806	0.00862172	-2.97839	0.00838574	0.160484	-0.801526	MADS-box transcription enhancer factor 2A	[K] Transcription	NA	NA
comp11257_c0_seq1	18.5093	35.7655	21.1656	0.454689	0.538117	-0.19347	0.0113383	0.0376761	-0.950317	0.0209316	0.176019	-0.756847	hypothetical protein	[S] Function unknown	GO:0005840(ribosome),GO:0003735(structural constituent of ribosome),GO:0006412(translation)	03010(Ribosome)
comp112571_c0_seq1	1.59717	5.53575	3.88516	0.125057	0.262259	-1.28246	0.0318201	0.06957	-1.79326	0.17746	0.365365	-0.510804	uridine kinase	[T] Signal transduction mechanisms ;[Z] Cytoskeleton	NA	04010(MAPK signaling pathway),04520(Adherens junction),04810(Regulation of actin cytoskeleton),05200(Pathways in cancer),05215(Prostate cancer),05218(Melanoma)
comp11260_c0_seq1	24.1333	83.3609	44.3409	0.0847011	0.226637	-0.877617	0.000195772	0.00585046	-1.78835	0.0162452	0.170348	-0.910731	malate dehydrogenase	[C] Energy production and conversion	GO:0005737(cytoplasm),GO:0005634(nucleus),GO:0043715("2,3-diketo-5-methylthiopentyl-1-phosphate enolase activity"),GO:0043716(2-hydroxy-3-keto-5-methylthiopentenyl-1-phosphate phosphatase activity),GO:0043874(acireductone synthase activity),GO:0000287(magnesium ion binding),GO:0008967(phosphoglycolate phosphatase activity),GO:0019509(L-methionine salvage from methylthioadenosine)	00270(Cysteine and methionine metabolism)
comp112616_c0_seq1	1.1056	6.90335	4.85183	0.116358	0.253787	-2.1337	0.0154578	0.0450866	-2.64246	0.311813	0.490921	-0.508767	G protein-coupled receptor 35	-	GO:0005783(endoplasmic reticulum),GO:0042803(protein homodimerization activity),GO:0001077(RNA polymerase II core promoter proximal region sequence-specific DNA binding transcription factor activity involved in positive regulation of transcription),GO:0010736(serum response element binding),GO:0008134(transcription factor binding),GO:0060055(angiogenesis involved in wound healing),GO:0002042(cell…	04010(MAPK signaling pathway)
comp11290_c0_seq1	17.0932	43.5863	23.8679	0.255879	0.374937	-0.481651	0.00561966	0.0255944	-1.35045	0.0137283	0.16562	-0.868803	transcription initiation factor TFIIA small subunit	[K] Transcription	GO:0004334(fumarylacetoacetase activity),GO:0046872(metal ion binding),GO:0006559(L-phenylalanine catabolic process),GO:0006572(tyrosine catabolic process)	00350(Tyrosine metabolism),00643(Styrene degradation)
comp113040_c0_seq1	1.43234	4.47794	2.73848	0.0904578	0.231693	-0.934995	0.00100553	0.010904	-1.64446	0.0477638	0.213172	-0.70946	oxidative-stress responsive protein 1	[T] Signal transduction mechanisms	GO:0003779(actin binding),GO:0017048(Rho GTPase binding),GO:0030036(actin cytoskeleton organization)	04310(Wnt signaling pathway)
comp113056_c0_seq1	0.720453	4.28	4.12152	0.0476459	0.195678	-2.5162	0.0103748	0.0358879	-2.57063	0.879188	0.92512	-0.0544325	krueppel-like factor 9/13/14/16	[R] General function prediction only	GO:0005829(cytosol),GO:0005654(nucleoplasm),GO:0000151(ubiquitin ligase complex),GO:0005524(ATP binding),GO:0042296(ISG15 ligase activity),GO:0005515(protein binding),GO:0004842(ubiquitin-protein ligase activity),GO:0031145(anaphase-promoting complex-dependent proteasomal ubiquitin-dependent protein catabolic process),GO:0033523(histone H2B ubiquitination),GO:0010390(histone monoubiquitination),G…	04120(Ubiquitin mediated proteolysis)
comp11317_c0_seq1	6.05516	122.848	40.5469	0.266198	0.38348	-2.74335	0.0223145	0.0561449	-4.34257	0.048814	0.215026	-1.59922	interleukin 2 receptor, gamma	-	NA	NA
comp113176_c0_seq1	1.32595	9.07957	6.31315	0.00132436	0.127295	-2.25134	5.61334e-06	0.00275912	-2.7756	0.0078571	0.160484	-0.524264	eukaryotic translation initiation factor 2C	[J] Translation, ribosomal structure and biogenesis	GO:0009986(cell surface),GO:0005737(cytoplasm),GO:0005615(extracellular space),GO:0005886(plasma membrane),GO:0005509(calcium ion binding),GO:0005095(GTPase inhibitor activity),GO:0008201(heparin binding),GO:0043237(laminin-1 binding),GO:0042803(protein homodimerization activity),GO:0043394(proteoglycan binding),GO:0048495(Roundabout binding),GO:0061364(apoptosis involved in luteolysis),GO:004884…	04360(Axon guidance)
comp113281_c0_seq1	0.396717	2.49392	1.19302	0.144509	0.279772	-1.58844	0.012366	0.0396473	-2.65223	0.0499319	0.216318	-1.06379	KRAB domain-containing zinc finger protein	[R] General function prediction only	GO:0016324(apical plasma membrane),GO:0009925(basal plasma membrane),GO:0031526(brush border membrane),GO:0032127(dense core granule membrane),GO:0016021(integral to membrane),GO:0031965(nuclear membrane),GO:0042383(sarcolemma),GO:0051739(ammonia transmembrane transporter activity),GO:0035379(carbon dioxide transmembrane transporter activity),GO:0015168(glycerol transmembrane transporter activity…	04964(Proximal tubule bicarbonate reclamation)
comp29142_c0_seq2	112.033	280.419	175.745	0.169585	0.302473	-0.649555	0.0360653	0.0754469	-1.32366	0.0879658	0.264704	-0.6741	small subunit ribosomal protein S4e	[J] Translation, ribosomal structure and biogenesis	GO:0005886(plasma membrane),GO:0047372(acylglycerol lipase activity),GO:0004091(carboxylesterase activity),GO:0004622(lysophospholipase activity),GO:0042803(protein homodimerization activity),GO:0019369(arachidonic acid metabolic process),GO:0006633(fatty acid biosynthetic process),GO:0006954(inflammatory response),GO:0030168(platelet activation),GO:2000124(regulation of endocannabinoid signaling…	00561(Glycerolipid metabolism)
comp11347_c0_seq1	6.85694	13.4919	10.7874	0.108971	0.247642	-0.653709	0.0101409	0.0354409	-0.976461	0.213706	0.40027	-0.322752	protein-disulfide reductase (glutathione)	-	GO:0031012(extracellular matrix),GO:0000139(Golgi membrane),GO:0016021(integral to membrane),GO:0005886(plasma membrane),GO:0060349(bone morphogenesis),GO:0010955(negative regulation of protein processing),GO:0030512(negative regulation of transforming growth factor beta receptor signaling pathway),GO:0032330(regulation of chondrocyte differentiation)	04514(Cell adhesion molecules (CAMs)
comp11370_c0_seq1	46.0813	118.478	70.5809	0.0455298	0.194079	-0.615097	0.00944405	0.0340671	-1.36236	0.0178352	0.173128	-0.747266	cellular nucleic acid-binding protein	[O] Posttranslational modification, protein turnover, chaperones	GO:0005634(nucleus),GO:0003677(DNA binding),GO:0008270(zinc ion binding),GO:0006355("regulation of transcription, DNA-dependent"),GO:0006351("transcription, DNA-dependent")	NA
comp11370_c0_seq2	47.1658	125.248	72.7089	0.0440691	0.192172	-0.62439	0.0063749	0.027484	-1.40898	0.0102533	0.163999	-0.784588	cellular nucleic acid-binding protein	[O] Posttranslational modification, protein turnover, chaperones	GO:0005634(nucleus),GO:0005524(ATP binding),GO:0003677(DNA binding),GO:0004386(helicase activity),GO:0008270(zinc ion binding),GO:0006281(DNA repair)	NA
comp113733_c0_seq1	1.50987	8.08712	7.35683	0.00482685	0.133622	-2.28466	0.0101339	0.035431	-2.42121	0.523495	0.665291	-0.136541	latrophilin 1	[T] Signal transduction mechanisms	GO:0016021(integral to membrane),GO:0005886(plasma membrane),GO:0047631(ADP-ribose diphosphatase activity),GO:0005262(calcium channel activity),GO:0005384(manganese ion transmembrane transporter activity),GO:0005272(sodium channel activity),GO:0033194(response to hydroperoxide)	NA
comp113755_c0_seq1	1.22043	5.83752	3.1634	0.0773014	0.220602	-1.37408	0.0158354	0.0457249	-2.25796	0.046121	0.210995	-0.883878	myosin I	[Z] Cytoskeleton	GO:0005634(nucleus),GO:0003677(DNA binding),GO:0006355("regulation of transcription, DNA-dependent"),GO:0006351("transcription, DNA-dependent")	NA
comp113823_c0_seq1	1.50566	4.95651	3.13765	0.00512664	0.134284	-1.05929	0.0424002	0.0837633	-1.71892	0.144553	0.329972	-0.659637	origin recognition complex subunit 4	[L] Replication, recombination and repair	GO:0003779(actin binding),GO:0005524(ATP binding),GO:0005516(calmodulin binding),GO:0046872(metal ion binding),GO:0004687(myosin light chain kinase activity)	04020(Calcium signaling pathway),04270(Vascular smooth muscle contraction),04510(Focal adhesion),04810(Regulation of actin cytoskeleton)
comp11402_c0_seq1	30.9148	73.8473	60.7768	0.124538	0.261717	-0.975225	0.00118797	0.0117281	-1.25625	0.388796	0.55915	-0.281024	C-C motif chemokine, other	-	GO:0016021(integral to membrane),GO:0031227(intrinsic to endoplasmic reticulum membrane),GO:0005792(microsome),GO:0050660(flavin adenine dinucleotide binding),GO:0004499(flavin-containing monooxygenase activity),GO:0050661(NADP binding)	00982(Drug metabolism - cytochrome P450)
comp40659_c0_seq1	78.0863	232.64	135.016	0.17457	0.307207	-0.789989	0.000850347	0.0101731	-1.57496	0.0582255	0.226986	-0.784968	actin related protein 2/3 complex, subunit 1A/1B	[Z] Cytoskeleton	GO:0000139(Golgi membrane),GO:0016021(integral to membrane),GO:0047277(globoside alpha-N-acetylgalactosaminyltransferase activity),GO:0046872(metal ion binding),GO:0005975(carbohydrate metabolic process)	00603(Glycosphingolipid biosynthesis - globo series)
comp11409_c0_seq2	0.645127	3.22739	2.13096	0.181066	0.313314	-1.72385	0.000428966	0.00774578	-2.32271	0.275859	0.458267	-0.598863	transcription factor 7	[K] Transcription	NA	NA
comp11414_c0_seq1	4.6687	16.2797	10.7377	0.127497	0.264266	-1.20159	0.00256105	0.0172738	-1.80198	0.145725	0.33117	-0.600388	casein kinase 2, alpha polypeptide	[T] Signal transduction mechanisms ;[D] Cell cycle control, cell division, chromosome partitioning ;[K] Transcription	GO:0005524(ATP binding),GO:0000287(magnesium ion binding),GO:0004674(protein serine/threonine kinase activity),GO:0007243(intracellular protein kinase cascade)	NA
comp11042_c0_seq1	77.788	275.708	161.995	0.046428	0.194975	-1.05833	0.00465595	0.0232474	-1.82552	0.0261824	0.184016	-0.767189	peroxiredoxin (alkyl hydroperoxide reductase subunit C)	[O] Posttranslational modification, protein turnover, chaperones	GO:0005737(cytoplasm),GO:0071565(nBAF complex),GO:0071564(npBAF complex),GO:0000790(nuclear chromatin),GO:0005654(nucleoplasm),GO:0005634(nucleus),GO:0016514(SWI/SNF complex),GO:0016922(ligand-dependent nuclear receptor binding),GO:0030374(ligand-dependent nuclear receptor transcription coactivator activity),GO:0035257(nuclear hormone receptor binding),GO:0003713(transcription coactivator activit…	NA
comp11427_c0_seq2	92.3	207.867	112.853	0.534954	0.610357	-0.290048	0.0297033	0.0666924	-1.17126	0.0550819	0.223471	-0.881208	agouti signaling protein	-	GO:0008812(choline dehydrogenase activity),GO:0050660(flavin adenine dinucleotide binding),GO:0006066(alcohol metabolic process)	00260(Glycine, serine and threonine metabolism)
comp11436_c0_seq1	5.22726	37.873	19.9312	0.0770415	0.220426	-1.9309	0.000138495	0.00526903	-2.85704	0.0472304	0.212377	-0.926142	PTK9 protein tyrosine kinase 9	[W] Extracellular structures	GO:0016021(integral to membrane),GO:0005886(plasma membrane),GO:0019864(IgG binding),GO:0004872(receptor activity)	04145(Phagosome),04650(Natural killer cell mediated cytotoxicity),05140(Leishmaniasis),05322(Systemic lupus erythematosus)
comp114456_c0_seq1	1.195	18.0145	7.44591	0.189739	0.318113	-2.63943	0.0231202	0.0572341	-3.91407	0.0652057	0.237003	-1.27464	ubiquitin-conjugating enzyme E2 C	[O] Posttranslational modification, protein turnover, chaperones	GO:0005829(cytosol),GO:0005886(plasma membrane),GO:0005525(GTP binding),GO:0051056(regulation of small GTPase mediated signal transduction),GO:0007264(small GTPase mediated signal transduction)	04120(Ubiquitin mediated proteolysis)
comp11448_c0_seq1	451.609	311.538	414.403	0.516424	0.593302	0.124038	0.0871066	0.137944	0.535667	0.0489463	0.215294	0.411629	signal sequence receptor, delta (translocon-associated protein delta)	[U] Intracellular trafficking, secretion, and vesicular transport	GO:0016324(apical plasma membrane),GO:0016323(basolateral plasma membrane),GO:0005856(cytoskeleton),GO:0005829(cytosol),GO:0030017(sarcomere),GO:0005515(protein binding),GO:0007411(axon guidance),GO:0007165(signal transduction)	NA
comp49306_c0_seq1	90.9294	234.118	147.328	0.132425	0.268899	-0.69621	0.0223569	0.0562074	-1.36442	0.0061124	0.15767	-0.668209	actin related protein 2/3 complex, subunit 3	[Z] Cytoskeleton	GO:0016021(integral to membrane),GO:0005624(membrane fraction),GO:0005886(plasma membrane),GO:0008195(phosphatidate phosphatase activity)	00561(Glycerolipid metabolism),00564(Glycerophospholipid metabolism),00565(Ether lipid metabolism),00600(Sphingolipid metabolism),04666(Fc gamma R-mediated phagocytosis)
comp11480_c0_seq1	12.3008	42.3731	23.9029	0.106903	0.246084	-0.95844	0.0118014	0.0385913	-1.7844	0.0298103	0.189161	-0.82596	mitogen-activated protein kinase kinase 3	[T] Signal transduction mechanisms	GO:0005666(DNA-directed RNA polymerase III complex),GO:0003677(DNA binding),GO:0003899(DNA-directed RNA polymerase activity),GO:0032549(ribonucleoside binding),GO:0008270(zinc ion binding),GO:0045087(innate immune response),GO:0032728(positive regulation of interferon-beta production),GO:0009615(response to virus),GO:0006386(termination of RNA polymerase III transcription),GO:0006385(transcriptio…	00230(Purine metabolism),00240(Pyrimidine metabolism),03020(RNA polymerase),04623(Cytosolic DNA-sensing pathway)
comp114804_c0_seq1	3.99447	7.9206	7.35932	0.0453061	0.193777	-0.881569	0.0266539	0.0623807	-0.987607	0.57952	0.709188	-0.106037	caspase 3	[D] Cell cycle control, cell division, chromosome partitioning	GO:0032580(Golgi cisterna membrane),GO:0005797(Golgi medial cisterna),GO:0016021(integral to membrane),GO:0047220(galactosylxylosylprotein 3-beta-galactosyltransferase activity),GO:0006024(glycosaminoglycan biosynthetic process),GO:0006486(protein glycosylation)	00532(Glycosaminoglycan biosynthesis - chondroitin sulfate),00534(Glycosaminoglycan biosynthesis - heparan sulfate)
comp114809_c0_seq1	0.97756	1.77505	2.10379	0.00147045	0.127295	-1.10574	0.00561249	0.025584	-0.860606	0.0318706	0.192057	0.245131	zinc finger and BTB domain-containing protein 22	[R] General function prediction only	NA	NA
comp114876_c0_seq1	0.962531	6.26918	4.11648	0.0216457	0.168502	-2.09651	0.0110707	0.0371683	-2.70337	0.111819	0.293285	-0.606864	cAMP-dependent protein kinase regulator	[T] Signal transduction mechanisms	GO:0005886(plasma membrane),GO:0005524(ATP binding),GO:0046872(metal ion binding),GO:0004715(non-membrane spanning protein tyrosine kinase activity)	04360(Axon guidance),04510(Focal adhesion),04520(Adherens junction),04650(Natural killer cell mediated cytotoxicity),04660(T cell receptor signaling pathway),04664(Fc epsilon RI signaling pathway),05020(Prion diseases),05130(Pathogenic Escherichia coli infection),05416(Viral myocarditis)
comp11488_c0_seq1	0.263596	3.18194	1.41814	0.326321	0.435676	-2.42759	0.000568635	0.00862172	-3.5935	0.185858	0.372316	-1.16591	transcription factor 7	[K] Transcription	GO:0008060(ARF GTPase activator activity),GO:0016787(hydrolase activity),GO:0004871(signal transducer activity),GO:0008270(zinc ion binding),GO:0032312(regulation of ARF GTPase activity)	04144(Endocytosis)
comp114919_c0_seq1	2.17354	7.87062	4.00166	0.158104	0.29186	-0.880553	0.00546285	0.0252537	-1.85643	0.0290082	0.188132	-0.975879	aarF domain-containing kinase	[R] General function prediction only	GO:0030286(dynein complex),GO:0016020(membrane),GO:0005874(microtubule),GO:0031982(vesicle),GO:0003774(motor activity),GO:0007017(microtubule-based process)	04962(Vasopressin-regulated water reabsorption),05016(Huntington's disease)
comp11497_c0_seq1	5.66314	31.6011	16.3297	0.0908149	0.232133	-1.52783	0.0188475	0.0507139	-2.4803	0.0388241	0.201745	-0.952474	death-associated protein 6	-	GO:0005788(endoplasmic reticulum lumen),GO:0016020(membrane),GO:0005509(calcium ion binding),GO:0005528(FK506 binding),GO:0003755(peptidyl-prolyl cis-trans isomerase activity),GO:0006457(protein folding)	NA
comp44048_c0_seq3	10.2681	37.5861	24.1075	0.0135302	0.155575	-1.23131	0.00229314	0.0163172	-1.87203	0.0249935	0.182203	-0.64072	alpha-N-acetylgalactosaminidase	[G] Carbohydrate transport and metabolism	GO:0005737(cytoplasm),GO:0047006("17-alpha,20-alpha-dihydroxypregn-4-en-3-one dehydrogenase activity"),GO:0004032(alditol:NADP+ 1-oxidoreductase activity)	00040(Pentose and glucuronate interconversions),00051(Fructose and mannose metabolism),00052(Galactose metabolism),00561(Glycerolipid metabolism),00620(Pyruvate metabolism)
comp11505_c0_seq1	8.24833	32.9159	15.7695	0.059946	0.20532	-0.934965	0.000531907	0.00839582	-1.99661	0.004391	0.154635	-1.06164	protein phosphatase	[T] Signal transduction mechanisms	GO:0005794(Golgi apparatus),GO:0005525(GTP binding),GO:0015031(protein transport),GO:0007264(small GTPase mediated signal transduction)	NA
comp1151_c0_seq1	0.450881	1.72467	0.659959	0.505998	0.5844	-0.54963	0.0522125	0.0963752	-1.9355	0.0944537	0.272962	-1.38587	MFS transporter, MCP family, solute carrier family 16 (monocarboxylic acid transporters), member 13	[G] Carbohydrate transport and metabolism	GO:0015629(actin cytoskeleton),GO:0005669(transcription factor TFIID complex),GO:0033276(transcription factor TFTC complex),GO:0046983(protein dimerization activity),GO:0003700(sequence-specific DNA binding transcription factor activity),GO:0044212(transcription regulatory region DNA binding),GO:0016573(histone acetylation),GO:0044419(interspecies interaction between organisms),GO:0006368(transcr…	03022(Basal transcription factors)
comp11539_c0_seq1	8.3023	59.2135	42.2055	0.187089	0.315672	-2.34585	5.17738e-05	0.00413006	-2.83434	0.428695	0.586643	-0.488497	desmin	-	GO:0030054(cell junction),GO:0016021(integral to membrane),GO:0071438(invadopodium membrane),GO:0031258(lamellipodium membrane),GO:0008239(dipeptidyl-peptidase activity),GO:0004222(metalloendopeptidase activity),GO:0042803(protein homodimerization activity),GO:0004252(serine-type endopeptidase activity),GO:0043542(endothelial cell migration),GO:0010716(negative regulation of extracellular matrix …	NA
comp11540_c0_seq1	44.6165	143.418	88.5771	0.032804	0.182163	-0.989356	0.00253186	0.0171574	-1.68458	0.0156754	0.168589	-0.695222	translation initiation factor eIF-1A	[J] Translation, ribosomal structure and biogenesis	GO:0005794(Golgi apparatus),GO:0005634(nucleus),GO:0048471(perinuclear region of cytoplasm),GO:0033596(TSC1-TSC2 complex),GO:0005096(GTPase activator activity),GO:0042803(protein homodimerization activity),GO:0007050(cell cycle arrest),GO:0006897(endocytosis),GO:0008543(fibroblast growth factor receptor signaling pathway),GO:0007507(heart development),GO:0008286(insulin receptor signaling pathway…	04115(p53 signaling pathway),04150(mTOR signaling pathway),04910(Insulin signaling pathway)
comp115401_c0_seq1	1.09795	5.59157	2.44308	0.0564337	0.202599	-1.15389	0.0119541	0.0388555	-2.34844	0.0361266	0.197903	-1.19455	transcription initiation factor TFIID TATA-box-binding protein	[K] Transcription	GO:0005829(cytosol),GO:0005615(extracellular space),GO:0005507(copper ion binding),GO:0005125(cytokine activity),GO:0005149(interleukin-1 receptor binding),GO:0034605(cellular response to heat),GO:0001660(fever generation),GO:0006955(immune response),GO:0051781(positive regulation of cell division),GO:0046688(response to copper ion)	04010(MAPK signaling pathway),04060(Cytokine-cytokine receptor interaction),04210(Apoptosis),04640(Hematopoietic cell lineage),04940(Type I diabetes mellitus),05020(Prion diseases),05140(Leishmaniasis),05332(Graft-versus-host disease)
comp115423_c0_seq1	1.78281	12.886	7.10882	0.144999	0.280122	-1.99546	0.0117175	0.0384332	-2.85358	0.127712	0.311416	-0.858125	nuclear receptor co-repressor 1	[K] Transcription	NA	NA
comp11543_c0_seq1	5.00201	21.3911	12.3412	0.026866	0.174881	-1.3029	0.000399865	0.00755384	-2.09643	0.0189727	0.17435	-0.793531	anterior pharynx defective 1	[S] Function unknown	GO:0005887(integral to plasma membrane),GO:0015175(neutral amino acid transmembrane transporter activity),GO:0034641(cellular nitrogen compound metabolic process),GO:0006811(ion transport)	NA
comp11543_c0_seq2	8.14002	29.7433	17.5825	0.0374466	0.186348	-1.11104	0.00225775	0.0161813	-1.86946	0.0149815	0.16724	-0.758424	anterior pharynx defective 1	[S] Function unknown	GO:0003920(GMP reductase activity),GO:0046872(metal ion binding),GO:0009117(nucleotide metabolic process)	00230(Purine metabolism)
comp115468_c0_seq1	1.02321	8.10989	6.19738	0.0765767	0.219936	-2.59855	0.00136247	0.012559	-2.98658	0.375876	0.546889	-0.388024	protein-tyrosine phosphatase	[T] Signal transduction mechanisms	GO:0005737(cytoplasm),GO:0005524(ATP binding),GO:0004674(protein serine/threonine kinase activity),GO:0004712(protein serine/threonine/tyrosine kinase activity),GO:0004713(protein tyrosine kinase activity)	NA
comp11547_c0_seq1	9.58339	28.2645	14.7092	0.0206918	0.167211	-0.618116	0.00195228	0.0150051	-1.56038	0.00678064	0.158524	-0.942267	26S proteasome regulatory subunit N7	[O] Posttranslational modification, protein turnover, chaperones	GO:0005769(early endosome),GO:0016020(membrane),GO:0005634(nucleus),GO:0046872(metal ion binding),GO:0008237(metallopeptidase activity),GO:0005515(protein binding),GO:0007259(JAK-STAT cascade),GO:0008284(positive regulation of cell proliferation)	04144(Endocytosis)
comp115501_c0_seq1	0.70864	5.64663	4.02639	0.0496469	0.197083	-2.50636	0.0301385	0.0673126	-2.99427	0.241552	0.426556	-0.487903	matrix metalloproteinase-11 (stromelysin 3)	[O] Posttranslational modification, protein turnover, chaperones ;[W] Extracellular structures	GO:0035267(NuA4 histone acetyltransferase complex),GO:0016363(nuclear matrix),GO:0003677(DNA binding),GO:0008022(protein C-terminus binding),GO:0003700(sequence-specific DNA binding transcription factor activity),GO:0005200(structural constituent of cytoskeleton),GO:0043968(histone H2A acetylation),GO:0043967(histone H4 acetylation),GO:0007067(mitosis),GO:0045893("positive regulation of transcrip…	NA
comp115567_c0_seq1	1.46342	5.72354	3.96565	0.148271	0.283453	-1.43821	0.00531739	0.0248828	-1.96756	0.251918	0.436055	-0.529351	GTPase KRas	[R] General function prediction only	GO:0030665(clathrin coated vesicle membrane),GO:0005794(Golgi apparatus),GO:0030117(membrane coat),GO:0008565(protein transporter activity),GO:0006897(endocytosis),GO:0006886(intracellular protein transport)	04142(Lysosome)
comp11589_c0_seq1	15.5863	38.8462	24.4624	0.0617943	0.206621	-0.650284	0.0355264	0.0746925	-1.31749	0.0990468	0.278631	-0.667208	small ubiquitin-related modifier	[O] Posttranslational modification, protein turnover, chaperones	GO:0016021(integral to membrane),GO:0005886(plasma membrane),GO:0046872(metal ion binding),GO:0005529(sugar binding),GO:0006954(inflammatory response),GO:0045087(innate immune response)	04145(Phagosome)
comp11592_c0_seq1	7.9001	124.444	55.1996	0.250391	0.370194	-2.80471	0.0304914	0.0678251	-3.97748	0.135996	0.320949	-1.17276	cathepsin H	[O] Posttranslational modification, protein turnover, chaperones	GO:0009986(cell surface),GO:0005768(endosome),GO:0016021(integral to membrane),GO:0005765(lysosomal membrane),GO:0005537(mannose binding),GO:0015578(mannose transmembrane transporter activity),GO:0004872(receptor activity)	04142(Lysosome),04145(Phagosome)
comp35655_c0_seq1	60.1267	18.5676	23.5133	0.0144033	0.157737	1.35453	0.00395946	0.0215117	1.69522	0.285407	0.467014	0.340686	cysteine dioxygenase	[E] Amino acid transport and metabolism	GO:0005789(endoplasmic reticulum membrane),GO:0016021(integral to membrane)	00600(Sphingolipid metabolism)
comp115958_c0_seq1	0.507033	2.1105	1.18617	0.290229	0.404465	-1.22616	0.000805774	0.00995869	-2.05743	0.191833	0.378004	-0.831274	DNA excision repair protein ERCC-8	[K] Transcription ;[L] Replication, recombination and repair	GO:0000790(nuclear chromatin),GO:0042393(histone binding),GO:0004221(ubiquitin thiolesterase activity),GO:0004843(ubiquitin-specific protease activity),GO:0008270(zinc ion binding),GO:0006281(DNA repair),GO:0016578(histone deubiquitination),GO:0000278(mitotic cell cycle),GO:0031647(regulation of protein stability),GO:0006511(ubiquitin-dependent protein catabolic process)	NA
comp25916_c0_seq1	59.3374	127.351	70.0504	0.55325	0.626566	-0.239452	0.000725944	0.00954973	-1.1018	0.0516288	0.219183	-0.86235	dynein light chain LC8-type	[Z] Cytoskeleton	GO:0005737(cytoplasm),GO:0047499(calcium-independent phospholipase A2 activity),GO:0016042(lipid catabolic process)	00564(Glycerophospholipid metabolism),00565(Ether lipid metabolism),00590(Arachidonic acid metabolism),00591(Linoleic acid metabolism),00592(alpha-Linolenic acid metabolism),04010(MAPK signaling pathway),04270(Vascular smooth muscle contraction),04370(VEGF signaling pathway),04664(Fc epsilon RI signaling pathway),04730(Long-term depression),04912(GnRH signaling pathway)
comp11606_c0_seq1	15.0016	30.6299	19.8916	0.118104	0.255564	-0.407042	0.000622562	0.0089318	-1.02982	0.0163389	0.170602	-0.622779	SAR1A	[U] Intracellular trafficking, secretion, and vesicular transport	GO:0005759(mitochondrial matrix),GO:0004359(glutaminase activity),GO:0008652(cellular amino acid biosynthetic process),GO:0014047(glutamate secretion),GO:0006543(glutamine catabolic process),GO:0007269(neurotransmitter secretion)	00250(Alanine, aspartate and glutamate metabolism),00330(Arginine and proline metabolism),00471(D-Glutamine and D-glutamate metabolism),00910(Nitrogen metabolism),04964(Proximal tubule bicarbonate reclamation)
comp116248_c0_seq1	1.72748	10.2853	4.35356	0.0196908	0.165827	-1.33352	0.000353977	0.00724505	-2.57384	0.00147965	0.15369	-1.24032	inhibitor of growth protein 3	[B] Chromatin structure and dynamics	GO:0005634(nucleus),GO:0003887(DNA-directed DNA polymerase activity),GO:0043565(sequence-specific DNA binding)	00230(Purine metabolism),00240(Pyrimidine metabolism),03030(DNA replication),03410(Base excision repair),03420(Nucleotide excision repair)
comp11641_c0_seq1	27.5279	109.391	78.1383	0.00181475	0.127295	-1.50514	0.00153072	0.013267	-1.99053	0.0343887	0.195597	-0.485393	Ras homolog gene family, member B	[R] General function prediction only	GO:0030173(integral to Golgi membrane),GO:0006891(intra-Golgi vesicle-mediated transport)	NA
comp116439_c0_seq1	2.15559	6.54019	5.15007	0.019657	0.165823	-1.25651	0.00198127	0.01513	-1.60125	0.131725	0.316108	-0.344742	BTB/POZ domain-containing protein 9	[R] General function prediction only	GO:0005737(cytoplasm),GO:0005634(nucleus),GO:0005839(proteasome core complex),GO:0004298(threonine-type endopeptidase activity)	03050(Proteasome)
comp11656_c0_seq1	17.0988	34.0955	24.3525	0.217353	0.342415	-0.510173	0.0248502	0.0598134	-0.995684	0.140833	0.325916	-0.48551	NADH dehydrogenase (ubiquinone) 1 alpha subcomplex 8	[C] Energy production and conversion	GO:0005667(transcription factor complex),GO:0003682(chromatin binding),GO:0005515(protein binding),GO:0003714(transcription corepressor activity),GO:0044212(transcription regulatory region DNA binding),GO:0045444(fat cell differentiation),GO:0045892("negative regulation of transcription, DNA-dependent"),GO:0045944(positive regulation of transcription from RNA polymerase II promoter),GO:0043161(pr…	04310(Wnt signaling pathway)
comp11658_c0_seq1	17.3595	50.432	26.334	0.260362	0.378711	-0.601202	0.0128846	0.0405363	-1.53862	0.0402621	0.203221	-0.937413	endophilin-B	[T] Signal transduction mechanisms	GO:0005634(nucleus),GO:0043248(proteasome assembly)	NA
comp1167_c0_seq1	0.650368	4.38753	2.34147	0.171681	0.304518	-1.84809	0.00693393	0.0287988	-2.75408	0.11951	0.302292	-0.905992	protein phosphatase	[T] Signal transduction mechanisms	NA	NA
comp116752_c0_seq1	0.845845	5.01025	3.00683	0.0817238	0.224299	-1.82978	0.0432008	0.0847846	-2.56642	0.173368	0.361367	-0.736638	ribulose-phosphate 3-epimerase	[G] Carbohydrate transport and metabolism	GO:0012505(endomembrane system),GO:0016020(membrane),GO:0048471(perinuclear region of cytoplasm)	04130(SNARE interactions in vesicular transport)
comp11677_c0_seq1	9.25492	37.0797	15.6905	0.117602	0.255039	-0.761603	0.000523102	0.00833829	-2.00234	0.00318523	0.15369	-1.24074	ATP-dependent DNA helicase 2 subunit 1	[L] Replication, recombination and repair	GO:0005737(cytoplasm),GO:0005856(cytoskeleton),GO:0009898(internal side of plasma membrane),GO:0008092(cytoskeletal protein binding),GO:0004726(non-membrane spanning protein tyrosine phosphatase activity)	NA
comp116819_c0_seq1	0.401653	4.6907	3.39263	0.00227363	0.127295	-3.07838	0.0166777	0.0471386	-3.54578	0.156775	0.343754	-0.467399	PR domain zinc finger protein 2	[K] Transcription	GO:0005737(cytoplasm),GO:0005856(cytoskeleton),GO:0003779(actin binding),GO:0006810(transport)	04320(Dorso-ventral axis formation)
comp11685_c0_seq1	2.28508	6.89638	3.70014	0.23773	0.359831	-0.695332	0.0179308	0.0491925	-1.59359	0.0535341	0.221858	-0.898261	KRAB domain-containing zinc finger protein	[R] General function prediction only	NA	NA
comp39567_c0_seq3	44.5707	111.981	77.534	0.191074	0.319438	-0.798734	0.00104482	0.0111371	-1.32908	0.181949	0.369879	-0.53035	myosin regulatory light chain 2	[Z] Cytoskeleton	GO:0000790(nuclear chromatin),GO:0005876(spindle microtubule),GO:0017053(transcriptional repressor complex),GO:0042826(histone deacetylase binding),GO:0003714(transcription corepressor activity),GO:0044212(transcription regulatory region DNA binding),GO:0044255(cellular lipid metabolic process),GO:0016568(chromatin modification),GO:0046329(negative regulation of JNK cascade),GO:2000191(regulation…	NA
comp116899_c0_seq1	2.28399	6.87376	4.07613	0.09904	0.239525	-0.83564	0.0908171	0.141969	-1.58954	0.208846	0.395384	-0.753901	hexaprenyldihydroxybenzoate methyltransferase	[H] Coenzyme transport and metabolism	GO:0042470(melanosome),GO:0019904(protein domain specific binding)	04110(Cell cycle),04114(Oocyte meiosis),04722(Neurotrophin signaling pathway)
comp11693_c0_seq1	39.4655	71.7758	43.5909	0.584894	0.654681	-0.143435	0.0108658	0.0368148	-0.862906	0.0299804	0.189395	-0.719471	26S proteasome regulatory subunit T5	[O] Posttranslational modification, protein turnover, chaperones	GO:0004871(signal transducer activity)	04062(Chemokine signaling pathway),04742(Taste transduction)
comp116937_c0_seq1	0.635039	8.28695	3.3415	0.258192	0.376999	-2.39558	0.0521922	0.0963609	-3.70592	0.120974	0.303847	-1.31035	parathyroid hormone receptor 1	[T] Signal transduction mechanisms	GO:0005783(endoplasmic reticulum),GO:0005576(extracellular region),GO:0016020(membrane),GO:0004872(receptor activity),GO:0007411(axon guidance),GO:0007267(cell-cell signaling)	04360(Axon guidance)
comp116989_c0_seq1	3.99907	13.5282	7.34879	0.076429	0.219746	-0.877842	0.00327807	0.0194734	-1.75824	0.0153627	0.167661	-0.880396	protein phosphatase 2 (formerly 2A), regulatory subunit B''	[A] RNA processing and modification	GO:0016023(cytoplasmic membrane-bounded vesicle),GO:0000151(ubiquitin ligase complex),GO:0004842(ubiquitin-protein ligase activity),GO:0008270(zinc ion binding),GO:0000185(activation of MAPKKK activity),GO:0006915(apoptosis),GO:0042981(regulation of apoptosis),GO:0006355("regulation of transcription, DNA-dependent"),GO:0006351("transcription, DNA-dependent")	NA
comp11702_c0_seq1	1.77626	27.5604	23.1209	0.0731187	0.216474	-3.70228	0.00416225	0.0220031	-3.95568	0.551507	0.687097	-0.253398	secreted frizzled-related protein 1	[T] Signal transduction mechanisms	GO:0009986(cell surface),GO:0005615(extracellular space),GO:0005625(soluble fraction),GO:0005524(ATP binding),GO:0004222(metalloendopeptidase activity),GO:0042803(protein homodimerization activity),GO:0004871(signal transducer activity),GO:0008270(zinc ion binding),GO:0050435(beta-amyloid metabolic process),GO:0010815(bradykinin catabolic process),GO:0044419(interspecies interaction between organ…	05010(Alzheimer's disease)
comp11707_c0_seq1	16.2347	32.6467	33.0503	0.0573508	0.203268	-1.02559	0.0601581	0.106255	-1.00786	0.934745	0.960084	0.017725	centromere protein B	[B] Chromatin structure and dynamics ;[D] Cell cycle control, cell division, chromosome partitioning	GO:0035097(histone methyltransferase complex),GO:0018024(histone-lysine N-methyltransferase activity),GO:0005515(protein binding),GO:0044212(transcription regulatory region DNA binding),GO:0008270(zinc ion binding),GO:0006342(chromatin silencing),GO:0051568(histone H3-K4 methylation),GO:0001555(oocyte growth),GO:0008284(positive regulation of cell proliferation),GO:0033148(positive regulation of …	NA
comp11708_c0_seq1	49.0478	144.998	80.206	0.154865	0.289282	-0.709521	0.00397441	0.0215339	-1.56378	0.0192912	0.17471	-0.854254	small ubiquitin-related modifier	[O] Posttranslational modification, protein turnover, chaperones	GO:0005524(ATP binding),GO:0019788(NEDD8 ligase activity),GO:0018169(ribosomal S6-glutamic acid ligase activity),GO:0004842(ubiquitin-protein ligase activity),GO:0045116(protein neddylation)	04120(Ubiquitin mediated proteolysis)
comp11721_c0_seq1	14.5417	36.4478	22.5412	0.104467	0.244283	-0.632374	0.0112448	0.0374916	-1.32564	0.0379434	0.20053	-0.693265	hypoxia-inducible factor prolyl hydroxylase	[T] Signal transduction mechanisms	GO:0005730(nucleolus),GO:0004812(aminoacyl-tRNA ligase activity),GO:0005524(ATP binding)	04080(Neuroactive ligand-receptor interaction)
comp11729_c0_seq1	27.2885	67.2484	26.7323	0.947344	0.95763	0.0297067	0.0229999	0.0570687	-1.30121	0.0202521	0.175352	-1.33092	cytochrome c oxidase subunit XVII assembly protein	[O] Posttranslational modification, protein turnover, chaperones	GO:0031901(early endosome membrane),GO:0005789(endoplasmic reticulum membrane),GO:0016021(integral to membrane),GO:0005792(microsome),GO:0005886(plasma membrane),GO:0055038(recycling endosome membrane),GO:0015385(sodium:hydrogen antiporter activity),GO:0006885(regulation of pH)	04260(Cardiac muscle contraction)
comp11731_c0_seq1	5.44059	28.3089	12.3529	0.00502714	0.133729	-1.18301	0.0278706	0.0639833	-2.37942	0.0606813	0.230218	-1.19641	actin related protein 2/3 complex, subunit 5	[Z] Cytoskeleton	GO:0016021(integral to membrane),GO:0008250(oligosaccharyltransferase complex),GO:0004579(dolichyl-diphosphooligosaccharide-protein glycotransferase activity),GO:0018279(protein N-linked glycosylation via asparagine)	00510(N-Glycan biosynthesis)
comp117376_c0_seq1	1.24245	4.54642	2.28111	0.113195	0.250944	-0.876553	0.0300261	0.0671436	-1.87155	0.0878802	0.264655	-0.994992	arsenite methyltransferase	-	GO:0044183(protein binding involved in protein folding)	NA
comp117454_c0_seq1	1.19466	8.44833	6.1668	0.0188094	0.164379	-2.36793	0.0065359	0.0279012	-2.82207	0.0689893	0.241814	-0.454145	acylglycerol kinase	[I] Lipid transport and metabolism ;[T] Signal transduction mechanisms	GO:0005794(Golgi apparatus),GO:0005524(ATP binding),GO:0004674(protein serine/threonine kinase activity),GO:0006928(cellular component movement),GO:0007165(signal transduction)	04012(ErbB signaling pathway),04360(Axon guidance),04510(Focal adhesion),04660(T cell receptor signaling pathway),04810(Regulation of actin cytoskeleton),05211(Renal cell carcinoma)
comp117527_c0_seq1	2.37982	12.3436	6.22997	0.0175085	0.162257	-1.38837	0.00251638	0.0171102	-2.37484	0.0024434	0.15369	-0.986471	cullin 4	[D] Cell cycle control, cell division, chromosome partitioning	GO:0005737(cytoplasm),GO:0000790(nuclear chromatin),GO:0051301(cell division),GO:0000076(DNA replication checkpoint),GO:0031573(intra-S DNA damage checkpoint),GO:0007067(mitosis),GO:0008284(positive regulation of cell proliferation),GO:0033261(regulation of S phase),GO:0048478(replication fork protection)	NA
comp11776_c0_seq1	55.2877	143.025	108.471	0.142464	0.277869	-0.972281	0.013268	0.0411907	-1.37124	0.284152	0.465778	-0.398955	glutathione peroxidase	[O] Posttranslational modification, protein turnover, chaperones	NA	NA
comp11782_c0_seq1	1.29432	9.75218	5.53638	0.0229697	0.169646	-2.09675	0.00033627	0.00707108	-2.91353	0.0164333	0.170822	-0.816781	E3 ubiquitin-protein ligase UBR2	[O] Posttranslational modification, protein turnover, chaperones	NA	04510(Focal adhesion),04512(ECM-receptor interaction)
comp117843_c0_seq1	1.11602	3.86602	1.9489	0.0218911	0.168769	-0.804303	0.0626956	0.109223	-1.79249	0.125013	0.308467	-0.988186	E3 ubiquitin-protein ligase MARCH9	-	GO:0005737(cytoplasm),GO:0005886(plasma membrane),GO:0005547("phosphatidylinositol-3,4,5-trisphosphate binding"),GO:0043325("phosphatidylinositol-3,4-bisphosphate binding"),GO:0004725(protein tyrosine phosphatase activity),GO:0007165(signal transduction)	04662(B cell receptor signaling pathway)
comp11788_c0_seq1	24.6169	88.3667	51.6641	0.0579787	0.203757	-1.06951	0.00361379	0.0204125	-1.84385	0.0161387	0.169788	-0.77434	Ras-related protein Rab-5C	[U] Intracellular trafficking, secretion, and vesicular transport	GO:0005488(binding),GO:0008831(dTDP-4-dehydrorhamnose reductase activity),GO:0045226(extracellular polysaccharide biosynthetic process),GO:0006730(one-carbon metabolic process)	00270(Cysteine and methionine metabolism),00450(Selenoamino acid metabolism)
comp118036_c0_seq1	1.7475	13.3086	8.03309	0.00623276	0.13849	-2.20066	0.00105942	0.0111942	-2.929	0.0104026	0.163999	-0.728335	ATP-binding cassette, subfamily C (CFTR/MRP), member 5	[Q] Secondary metabolites biosynthesis, transport and catabolism	GO:0005737(cytoplasm),GO:0042564(NLS-dependent protein nuclear import complex),GO:0005730(nucleolus),GO:0003677(DNA binding),GO:0003887(DNA-directed DNA polymerase activity),GO:0008134(transcription factor binding),GO:0006913(nucleocytoplasmic transport),GO:0006355("regulation of transcription, DNA-dependent"),GO:0006351("transcription, DNA-dependent")	NA
comp11804_c0_seq1	2.14322	6.1731	3.60235	0.0731433	0.216476	-0.749161	0.00315916	0.0191411	-1.52622	0.0137764	0.165732	-0.777056	molybdopterin biosynthesis protein MoeA	[H] Coenzyme transport and metabolism	GO:0016021(integral to membrane),GO:0005624(membrane fraction),GO:0017153(sodium:dicarboxylate symporter activity),GO:0070779(D-aspartate import),GO:0051938(L-glutamate import),GO:0007268(synaptic transmission)	05014(Amyotrophic lateral sclerosis (ALS)
comp11809_c0_seq1	2.19	19.1388	9.85897	0.0985167	0.238919	-2.1705	0.00102803	0.0110612	-3.1275	0.0772808	0.252346	-0.956994	cyclin G2	[D] Cell cycle control, cell division, chromosome partitioning	GO:0005793(endoplasmic reticulum-Golgi intermediate compartment),GO:0016459(myosin complex),GO:0005524(ATP binding),GO:0003677(DNA binding),GO:0008094(DNA-dependent ATPase activity),GO:0003774(motor activity),GO:0005515(protein binding),GO:0006916(anti-apoptosis),GO:0006259(DNA metabolic process)	NA
comp118124_c0_seq1	1.13831	3.97374	3.47777	0.0800296	0.223257	-1.61127	0.0272764	0.0632551	-1.8036	0.604507	0.728176	-0.192332	FYVE, RhoGEF and PH domain containing 1	[T] Signal transduction mechanisms	GO:0035631(CD40 receptor complex),GO:0005813(centrosome),GO:0009898(internal side of plasma membrane),GO:0005515(protein binding),GO:0004842(ubiquitin-protein ligase activity),GO:0008270(zinc ion binding),GO:0006915(apoptosis),GO:0043123(positive regulation of I-kappaB kinase/NF-kappaB cascade),GO:0051092(positive regulation of NF-kappaB transcription factor activity),GO:0042981(regulation of apo…	05200(Pathways in cancer),05222(Small cell lung cancer)
comp11838_c0_seq1	1.33394	15.8597	5.18142	0.249238	0.369271	-1.95765	0.00348678	0.0200667	-3.57159	0.0291942	0.188439	-1.61394	MFS transporter, SP family, solute carrier family 2 (facilitated glucose transporter), member 6	[R] General function prediction only	GO:0000785(chromatin),GO:0005634(nucleus),GO:0005524(ATP binding),GO:0003677(DNA binding),GO:0005515(protein binding),GO:0051301(cell division),GO:0008283(cell proliferation),GO:0007064(mitotic sister chromatid cohesion),GO:0008285(negative regulation of cell proliferation)	NA
comp11843_c0_seq1	1.08035	5.87851	2.52288	0.0447906	0.192995	-1.22358	0.0210766	0.0543245	-2.44396	0.0273693	0.185476	-1.22038	protein tyrosin phosphatase, non-receptor type 13 (PTPN13)	[T] Signal transduction mechanisms	GO:0005634(nucleus),GO:0003677(DNA binding),GO:0008270(zinc ion binding),GO:0006351("transcription, DNA-dependent")	NA
comp118602_c0_seq1	1.76772	6.71443	4.7999	0.032205	0.181719	-1.44111	0.00497662	0.0240633	-1.92537	0.0890793	0.266314	-0.484261	3-oxoacyl-[acyl-carrier-protein] synthase II	[I] Lipid transport and metabolism ;[Q] Secondary metabolites biosynthesis, transport and catabolism	GO:0016021(integral to membrane),GO:0055085(transmembrane transport)	NA
comp28651_c0_seq1	38.0274	128.047	84.3438	0.0410493	0.189845	-1.14924	0.0136075	0.041778	-1.75156	0.0643085	0.235633	-0.602319	Ras-related protein Rab-7A	[R] General function prediction only	GO:0005764(lysosome),GO:0005509(calcium ion binding),GO:0004098(cerebroside-sulfatase activity)	00600(Sphingolipid metabolism),04142(Lysosome)
comp1187_c0_seq1	0.144862	4.16172	2.70801	0.100625	0.240824	-4.22449	0.00272656	0.0178166	-4.84443	0.242607	0.427651	-0.619943	cyclin A	[D] Cell cycle control, cell division, chromosome partitioning	GO:0005634(nucleus),GO:0003682(chromatin binding),GO:0000978(RNA polymerase II core promoter proximal region sequence-specific DNA binding),GO:0001078(RNA polymerase II core promoter proximal region sequence-specific DNA binding transcription factor activity involved in negative regulation of transcription),GO:0001077(RNA polymerase II core promoter proximal region sequence-specific DNA binding t…	NA
comp11873_c0_seq1	0.877054	3.00249	2.26639	0.0443762	0.192605	-1.36966	0.0155378	0.0452296	-1.77542	0.183731	0.371227	-0.405761	dual specificity phosphatase	[V] Defense mechanisms	GO:0010008(endosome membrane),GO:0016021(integral to membrane),GO:0005770(late endosome),GO:0005765(lysosomal membrane),GO:0005624(membrane fraction),GO:0005886(plasma membrane),GO:0031088(platelet dense granule membrane),GO:0030168(platelet activation),GO:0002576(platelet degranulation)	04142(Lysosome),04145(Phagosome)
comp1188_c0_seq1	0.236383	3.45627	0.873201	0.0627957	0.207799	-1.88519	0.0457347	0.0881168	-3.87002	0.0627539	0.233436	-1.98483	origin recognition complex subunit 3	[L] Replication, recombination and repair	GO:0005737(cytoplasm),GO:0005634(nucleus),GO:0003676(nucleic acid binding),GO:0003700(sequence-specific DNA binding transcription factor activity),GO:0008270(zinc ion binding),GO:0006915(apoptosis),GO:0016032(viral reproduction)	NA
comp43495_c0_seq2	8.76806	4.41173	8.62638	0.938486	0.950718	0.0235033	0.00864926	0.0324627	0.990913	0.0968541	0.275909	0.96741	adenosylhomocysteinase	[H] Coenzyme transport and metabolism	GO:0003872(6-phosphofructokinase activity),GO:0005524(ATP binding),GO:0046872(metal ion binding),GO:0006096(glycolysis)	00010(Glycolysis / Gluconeogenesis),00030(Pentose phosphate pathway),00051(Fructose and mannose metabolism),00052(Galactose metabolism)
comp11906_c0_seq1	50.834	161.231	108.843	0.0352083	0.184958	-1.09838	0.0100599	0.0352734	-1.66527	0.00164703	0.15369	-0.566888	glutamine synthetase	[E] Amino acid transport and metabolism	NA	03022(Basal transcription factors)
comp119113_c0_seq1	0.669662	6.69488	4.17714	0.0541518	0.201116	-2.64101	0.0135008	0.0416032	-3.32155	0.11536	0.297341	-0.680544	zinc finger and BTB domain-containing protein 2	[R] General function prediction only	NA	04520(Adherens junction),04530(Tight junction),04670(Leukocyte transendothelial migration)
comp11912_c0_seq1	1.98807	20.0069	7.86916	0.320029	0.430355	-1.98484	0.00893221	0.0330084	-3.33106	0.0988707	0.278529	-1.34622	parvin	[Z] Cytoskeleton	GO:0005737(cytoplasm),GO:0005524(ATP binding),GO:0008656(caspase activator activity),GO:0000287(magnesium ion binding),GO:0004709(MAP kinase kinase kinase activity),GO:0042803(protein homodimerization activity),GO:0019903(protein phosphatase binding),GO:0007257(activation of JUN kinase activity),GO:0000186(activation of MAPKK activity),GO:0070301(cellular response to hydrogen peroxide),GO:0008624…	04010(MAPK signaling pathway),04722(Neurotrophin signaling pathway),05014(Amyotrophic lateral sclerosis (ALS)
comp11920_c0_seq1	1.31095	12.0502	8.15766	0.00832732	0.14451	-2.63755	0.0246646	0.0595207	-3.20038	0.152221	0.338556	-0.562832	kinesin family member 1/13/14	[Z] Cytoskeleton	GO:0004526(ribonuclease P activity),GO:0008033(tRNA processing)	NA
comp11927_c0_seq1	1.29754	6.92679	4.39871	0.0290156	0.178021	-1.7613	0.017555	0.0485689	-2.4164	0.0663213	0.238357	-0.655107	ETS domain-containing protein Elk-4 (SRF accessory protein 1)	[K] Transcription	GO:0005874(microtubule),GO:0005525(GTP binding),GO:0003924(GTPase activity),GO:0005198(structural molecule activity),GO:0007018(microtubule-based movement),GO:0051258(protein polymerization)	04145(Phagosome),04540(Gap junction),05130(Pathogenic Escherichia coli infection)
comp11950_c0_seq1	0.508283	3.7089	2.04428	0.00509571	0.134284	-2.00789	0.0307617	0.0682392	-2.86729	0.103284	0.283641	-0.8594	deltex	-	GO:0001533(cornified envelope),GO:0005737(cytoplasm),GO:0030057(desmosome),GO:0005886(plasma membrane),GO:0030674("protein binding, bridging"),GO:0005200(structural constituent of cytoskeleton),GO:0006921(cellular component disassembly involved in apoptosis),GO:0030216(keratinocyte differentiation),GO:0018149(peptide cross-linking)	05412(Arrhythmogenic right ventricular cardiomyopathy (ARVC)
comp119552_c0_seq1	1.45356	6.5839	4.50202	0.0143271	0.15748	-1.63098	0.0457583	0.0881523	-2.17935	0.204353	0.390849	-0.548371	1-alkyl-2-acetylglycerophosphocholine esterase	[I] Lipid transport and metabolism	GO:0005886(plasma membrane),GO:0005524(ATP binding),GO:0046872(metal ion binding),GO:0004715(non-membrane spanning protein tyrosine kinase activity)	04360(Axon guidance),04510(Focal adhesion),04520(Adherens junction),04650(Natural killer cell mediated cytotoxicity),04660(T cell receptor signaling pathway),04664(Fc epsilon RI signaling pathway),05020(Prion diseases),05130(Pathogenic Escherichia coli infection),05416(Viral myocarditis)
comp11963_c0_seq1	19.5174	37.2348	26.4995	0.292459	0.406374	-0.441203	0.0474704	0.090334	-0.93189	0.0442425	0.208589	-0.490687	electron transfer flavoprotein beta subunit	[C] Energy production and conversion	GO:0008060(ARF GTPase activator activity),GO:0016787(hydrolase activity),GO:0004871(signal transducer activity),GO:0008270(zinc ion binding),GO:0032312(regulation of ARF GTPase activity)	04144(Endocytosis)
comp11981_c0_seq1	1.47241	5.49059	3.56228	0.0819592	0.224493	-1.27462	0.00501761	0.0241726	-1.89878	0.0801459	0.255408	-0.624159	YY1-associated factor 2	[K] Transcription	GO:0003998(acylphosphatase activity)	00620(Pyruvate metabolism),00632(Benzoate degradation via CoA ligation)
comp119820_c0_seq1	1.0174	7.5778	4.01467	0.0678024	0.212459	-1.98039	0.038575	0.0787223	-2.89689	0.105158	0.285954	-0.916495	myosin heavy chain	[Z] Cytoskeleton	GO:0071339(MLL1 complex),GO:0003677(DNA binding),GO:0005515(protein binding),GO:0051090(regulation of sequence-specific DNA binding transcription factor activity)	03022(Basal transcription factors)
comp11989_c0_seq1	1.07556	19.6911	8.73776	0.0192188	0.165414	-3.02218	0.00200085	0.0152001	-4.19438	0.00170926	0.15369	-1.1722	inhibin, beta	[T] Signal transduction mechanisms	GO:0005737(cytoplasm),GO:0008180(signalosome),GO:0005488(binding)	NA
comp1199_c0_seq1	0.457013	9.31908	3.63407	0.322621	0.432649	-2.99128	0.0259511	0.0612689	-4.34988	0.131758	0.316144	-1.3586	novel protein kinase C	[T] Signal transduction mechanisms	GO:0005783(endoplasmic reticulum),GO:0005794(Golgi apparatus),GO:0042470(melanosome),GO:0030246(carbohydrate binding),GO:0033919("glucan 1,3-alpha-glucosidase activity"),GO:0005975(carbohydrate metabolic process)	00510(N-Glycan biosynthesis)
comp119908_c0_seq1	1.46583	14.3087	6.6107	0.0675713	0.212265	-2.17308	0.0498546	0.0934886	-3.2871	0.108674	0.289299	-1.11402	musculin (activated B-cell factor-1)	[K] Transcription	GO:0005789(endoplasmic reticulum membrane),GO:0016021(integral to membrane),GO:0005792(microsome),GO:0050660(flavin adenine dinucleotide binding),GO:0004506(squalene monooxygenase activity),GO:0006695(cholesterol biosynthetic process)	00100(Steroid biosynthesis)
comp120022_c0_seq1	2.70538	4.77949	3.92138	0.0593267	0.204922	-0.535526	0.0448839	0.0869923	-0.821024	0.263511	0.446474	-0.285498	peptide-methionine (S)-S-oxide reductase	[O] Posttranslational modification, protein turnover, chaperones	GO:0005524(ATP binding),GO:0016773("phosphotransferase activity, alcohol group as acceptor"),GO:0004849(uridine kinase activity)	00240(Pyrimidine metabolism),00983(Drug metabolism - other enzymes)
comp12022_c0_seq1	2.08633	6.81041	5.5083	0.0291221	0.178112	-1.40064	0.00250245	0.0170677	-1.70677	0.222204	0.408274	-0.306133	galactoside 3-L-fucosyltransferase 11	[G] Carbohydrate transport and metabolism ;[E] Amino acid transport and metabolism	GO:0005829(cytosol),GO:0043531(ADP binding),GO:0005524(ATP binding),GO:0050662(coenzyme binding),GO:0016595(glutamate binding),GO:0004357(glutamate-cysteine ligase activity),GO:0000287(magnesium ion binding),GO:0006916(anti-apoptosis),GO:0045454(cell redox homeostasis),GO:0006534(cysteine metabolic process),GO:0006536(glutamate metabolic process),GO:0006750(glutathione biosynthetic process),GO:00…	00480(Glutathione metabolism)
comp12026_c0_seq1	1.80728	6.89487	3.58859	0.0302308	0.179117	-0.989595	0.0609432	0.107201	-1.9317	0.128157	0.311922	-0.942104	vesicle-associated membrane protein 4	[U] Intracellular trafficking, secretion, and vesicular transport	NA	NA
comp120305_c0_seq1	0.26993	6.01039	1.56847	0.252882	0.372535	-2.5387	0.0520769	0.0962281	-4.4768	0.0620316	0.232368	-1.9381	complement component 5 receptor 1	-	GO:0005578(proteinaceous extracellular matrix),GO:0004222(metalloendopeptidase activity),GO:0008270(zinc ion binding)	NA
comp120488_c0_seq1	0.534546	1.96441	2.14963	0.0123862	0.152755	-2.0077	0.0187365	0.0505297	-1.87771	0.598588	0.723528	0.129992	KRAB domain-containing zinc finger protein	[R] General function prediction only	GO:0005829(cytosol),GO:0005886(plasma membrane),GO:0005525(GTP binding),GO:0003924(GTPase activity),GO:0051056(regulation of small GTPase mediated signal transduction),GO:0007266(Rho protein signal transduction)	04360(Axon guidance)
comp12054_c0_seq1	2.58377	15.227	8.34106	0.0780655	0.221376	-1.69075	0.00900677	0.0331761	-2.55908	0.0512406	0.218636	-0.868331	c-mer proto-oncogene tyrosine kinase	-	GO:0005884(actin filament),GO:0030016(myofibril),GO:0043025(neuronal cell body),GO:0014069(postsynaptic density),GO:0003779(actin binding),GO:0005516(calmodulin binding),GO:0017022(myosin binding),GO:0051017(actin filament bundle assembly),GO:0007565(female pregnancy),GO:0032092(positive regulation of protein binding)	04270(Vascular smooth muscle contraction)
comp46269_c0_seq1	28.8818	5.01224	59.1621	0.105691	0.245408	-1.03451	0.00176153	0.0141941	2.52663	0.0377329	0.200133	3.56115	glycerol-3-phosphate O-acyltransferase 1/2	-	GO:0016021(integral to membrane),GO:0035339(SPOTS complex),GO:0030170(pyridoxal phosphate binding),GO:0004758(serine C-palmitoyltransferase activity),GO:0016769("transferase activity, transferring nitrogenous groups"),GO:0009058(biosynthetic process)	00600(Sphingolipid metabolism)
comp120718_c0_seq1	1.30156	9.61655	4.43745	0.00155485	0.127295	-1.76949	0.0151082	0.0444475	-2.88528	0.0382712	0.200796	-1.11579	amyloid beta (A4) precursor-like protein 1	[R] General function prediction only	GO:0005737(cytoplasm),GO:0051537("2 iron, 2 sulfur cluster binding"),GO:0004031(aldehyde oxidase activity),GO:0009055(electron carrier activity),GO:0050660(flavin adenine dinucleotide binding),GO:0005506(iron ion binding),GO:0051287(NAD binding),GO:0008762(UDP-N-acetylmuramate dehydrogenase activity)	00280(Valine, leucine and isoleucine degradation),00350(Tyrosine metabolism),00380(Tryptophan metabolism),00750(Vitamin B6 metabolism),00760(Nicotinate and nicotinamide metabolism),00982(Drug metabolism - cytochrome P450)
comp1208_c0_seq1	0.153494	6.43196	1.95952	0.143207	0.278647	-3.67424	0.030133	0.0673112	-5.38901	0.0370399	0.19911	-1.71476	mannose receptor, C type	[T] Signal transduction mechanisms ;[V] Defense mechanisms	GO:0005829(cytosol),GO:0005624(membrane fraction),GO:0005886(plasma membrane),GO:0000151(ubiquitin ligase complex),GO:0050815(phosphoserine binding),GO:0050816(phosphothreonine binding),GO:0070064(proline-rich region binding),GO:0019871(sodium channel inhibitor activity),GO:0004842(ubiquitin-protein ligase activity),GO:0010766(negative regulation of sodium ion transport),GO:0030948(negative regul…	04120(Ubiquitin mediated proteolysis),04144(Endocytosis)
comp12089_c0_seq1	0.576931	13.9464	6.29779	0.0434498	0.191646	-3.44837	0.0030293	0.0187022	-4.59535	0.0105107	0.163999	-1.14698	fibroblast growth factor receptor 2	[T] Signal transduction mechanisms	GO:0016021(integral to membrane),GO:0042562(hormone binding),GO:0004872(receptor activity),GO:0019395(fatty acid oxidation),GO:0009755(hormone-mediated signaling pathway)	04920(Adipocytokine signaling pathway)
comp12089_c0_seq2	1.15168	19.4846	9.71977	0.0228792	0.169532	-3.07718	0.00222531	0.0160536	-4.08052	0.00729192	0.159616	-1.00334	fibroblast growth factor receptor 2	[T] Signal transduction mechanisms	GO:0031304(intrinsic to mitochondrial inner membrane),GO:0005488(binding),GO:0004729(oxygen-dependent protoporphyrinogen oxidase activity),GO:0006783(heme biosynthetic process)	00860(Porphyrin and chlorophyll metabolism)
comp12098_c0_seq1	0.914746	3.71404	3.37588	0.114209	0.25181	-1.88382	0.00600385	0.0265502	-2.02155	0.756934	0.842867	-0.137727	DNA (cytosine-5-)-methyltransferase	-	GO:0005634(nucleus),GO:0003677(DNA binding),GO:0006355("regulation of transcription, DNA-dependent"),GO:0006351("transcription, DNA-dependent")	NA
comp121058_c0_seq1	3.26954	12.4907	5.74801	0.068232	0.212595	-0.813974	0.00258308	0.0173423	-1.93369	0.00702148	0.158855	-1.11971	interleukin-1 receptor-associated kinase 4	[T] Signal transduction mechanisms	GO:0003677(DNA binding),GO:0005515(protein binding),GO:0008270(zinc ion binding),GO:0035556(intracellular signal transduction),GO:0006355("regulation of transcription, DNA-dependent"),GO:0006351("transcription, DNA-dependent")	NA
comp121083_c0_seq1	2.69916	8.6403	4.20156	0.256136	0.375187	-0.638414	0.0142278	0.0429141	-1.67857	0.0281828	0.186556	-1.04016	Ras-related protein R-Ras2	[R] General function prediction only	GO:0005634(nucleus),GO:0016888("endodeoxyribonuclease activity, producing 5'-phosphomonoesters"),GO:0046872(metal ion binding)	NA
comp12117_c0_seq1	53.0342	391.913	122.973	0.131068	0.267601	-1.21334	0.00156409	0.0133922	-2.88554	0.00267839	0.15369	-1.6722	proteasome activator subunit 1 (PA28 alpha)	[O] Posttranslational modification, protein turnover, chaperones	GO:0005730(nucleolus),GO:0005634(nucleus),GO:0005667(transcription factor complex),GO:0008301(DNA bending activity),GO:0003690(double-stranded DNA binding),GO:0010843(promoter binding),GO:0019904(protein domain specific binding),GO:0043565(sequence-specific DNA binding),GO:0003705(sequence-specific enhancer binding RNA polymerase II transcription factor activity),GO:0003704(specific RNA polymeras…	NA
comp12119_c0_seq1	0.470656	4.64965	2.6763	0.041991	0.190728	-2.50749	0.000367281	0.0073381	-3.30438	0.0611045	0.231036	-0.796885	zinc finger and BTB domain-containing protein 4	-	GO:0005737(cytoplasm),GO:0005874(microtubule),GO:0005525(GTP binding),GO:0003924(GTPase activity),GO:0005198(structural molecule activity),GO:0051084('de novo' posttranslational protein folding),GO:0007018(microtubule-based movement),GO:0051258(protein polymerization)	04145(Phagosome),04540(Gap junction),05130(Pathogenic Escherichia coli infection)
comp121628_c0_seq1	0.877063	3.10727	2.26275	0.0911095	0.232482	-1.36733	0.041302	0.0823102	-1.8249	0.30957	0.48882	-0.457569	anaphase-promoting complex subunit 5	[D] Cell cycle control, cell division, chromosome partitioning ;[O] Posttranslational modification, protein turnover, chaperones	GO:0005634(nucleus),GO:0019005(SCF ubiquitin ligase complex),GO:0003779(actin binding),GO:0016567(protein ubiquitination)	NA
comp12165_c0_seq1	1.4415	6.65882	3.44457	0.274934	0.391568	-1.25675	0.0243088	0.0589684	-2.2077	0.127956	0.311666	-0.950944	cyclin-dependent kinase inhibitor 2D	[R] General function prediction only	GO:0005829(cytosol),GO:0005524(ATP binding),GO:0019782(ISG15 activating enzyme activity),GO:0016874(ligase activity),GO:0045087(innate immune response),GO:0032020(ISG15-protein conjugation),GO:0032480(negative regulation of type I interferon production)	04120(Ubiquitin mediated proteolysis),05012(Parkinson's disease)
comp121685_c0_seq1	0.708595	4.90428	3.43147	0.0474473	0.195617	-2.27579	0.00039361	0.00751758	-2.79101	0.147622	0.333202	-0.515215	regulatory factor X 5	[K] Transcription	GO:0000775("chromosome, centromeric region"),GO:0000793(condensed chromosome),GO:0005737(cytoplasm),GO:0030496(midbody),GO:0005634(nucleus),GO:0051233(spindle midzone),GO:0005524(ATP binding),GO:0004674(protein serine/threonine kinase activity),GO:0000910(cytokinesis),GO:0007126(meiosis),GO:0007067(mitosis)	NA
comp12169_c0_seq1	1.92307	11.0195	4.87845	0.0426004	0.191032	-1.34301	0.0026841	0.0176929	-2.51857	0.00224304	0.15369	-1.17556	ribonuclease P subunit P29	[A] RNA processing and modification	GO:0005737(cytoplasm),GO:0004177(aminopeptidase activity),GO:0004301(epoxide hydrolase activity),GO:0004463(leukotriene-A4 hydrolase activity),GO:0008237(metallopeptidase activity),GO:0008270(zinc ion binding),GO:0019370(leukotriene biosynthetic process),GO:0043171(peptide catabolic process),GO:0006508(proteolysis)	00590(Arachidonic acid metabolism)
comp12170_c0_seq1	1.78192	6.25414	3.45536	0.00412016	0.129372	-0.955404	0.0221265	0.0558671	-1.81138	0.0605347	0.22996	-0.855973	peptidylprolyl isomerase	[O] Posttranslational modification, protein turnover, chaperones	GO:0005829(cytosol),GO:0005783(endoplasmic reticulum),GO:0005654(nucleoplasm),GO:0048471(perinuclear region of cytoplasm),GO:0043234(protein complex),GO:0042393(histone binding),GO:0004864(protein phosphatase inhibitor activity),GO:0008601(protein phosphatase type 2A regulator activity),GO:0006260(DNA replication),GO:0016071(mRNA metabolic process),GO:0035067(negative regulation of histone acetyl…	NA
comp12170_c0_seq2	1.91071	6.46276	3.43545	0.00777299	0.14264	-0.846388	0.0208789	0.0540218	-1.75804	0.0530786	0.221265	-0.91165	peptidylprolyl isomerase	[O] Posttranslational modification, protein turnover, chaperones	GO:0005634(nucleus),GO:0003677(DNA binding),GO:0008270(zinc ion binding),GO:0006355("regulation of transcription, DNA-dependent"),GO:0006351("transcription, DNA-dependent")	NA
comp121943_c0_seq1	1.83817	5.32955	3.36937	0.122069	0.259228	-0.874209	4.3585e-05	0.00404249	-1.53574	0.0767218	0.251838	-0.661535	protoheme IX farnesyltransferase	[H] Coenzyme transport and metabolism	GO:0005782(peroxisomal matrix),GO:0016291(acyl-CoA thioesterase activity),GO:0004091(carboxylesterase activity),GO:0033882(choloyl-CoA hydrolase activity),GO:0005515(protein binding),GO:0006699(bile acid biosynthetic process),GO:0033540(fatty acid beta-oxidation using acyl-CoA oxidase),GO:0044419(interspecies interaction between organisms),GO:0007031(peroxisome organization)	04146(Peroxisome)
comp12203_c0_seq1	12.0072	35.5758	18.1946	0.472782	0.554208	-0.599611	0.0278452	0.0639623	-1.56699	0.0968293	0.275905	-0.967383	Rab-like protein 5	-	GO:0005759(mitochondrial matrix),GO:0004814(arginine-tRNA ligase activity),GO:0005524(ATP binding),GO:0006420(arginyl-tRNA aminoacylation)	00970(Aminoacyl-tRNA biosynthesis)
comp122067_c0_seq1	0.342397	5.57904	2.57699	0.11093	0.249255	-2.91195	0.0184888	0.0500847	-4.02628	0.0547752	0.222979	-1.11433	calcitonin receptor-like	[T] Signal transduction mechanisms	GO:0005737(cytoplasm),GO:0005625(soluble fraction),GO:0005524(ATP binding),GO:0005509(calcium ion binding),GO:0005516(calmodulin binding),GO:0004683(calmodulin-dependent protein kinase activity),GO:0030295(protein kinase activator activity),GO:0032147(activation of protein kinase activity),GO:0046777(protein autophosphorylation)	04920(Adipocytokine signaling pathway)
comp12221_c0_seq1	1.28078	8.67072	4.01596	0.0702714	0.213877	-1.64872	0.00433468	0.0224182	-2.75913	0.0171601	0.171974	-1.11041	ADP-ribosylation factor-like 5A	[U] Intracellular trafficking, secretion, and vesicular transport	GO:0005759(mitochondrial matrix),GO:0003995(acyl-CoA dehydrogenase activity),GO:0050660(flavin adenine dinucleotide binding),GO:0006631(fatty acid metabolic process)	00071(Fatty acid metabolism),00280(Valine, leucine and isoleucine degradation),00650(Butanoate metabolism)
comp122326_c0_seq1	1.56465	12.5623	5.41754	0.0136755	0.155976	-1.79179	0.000214832	0.00598149	-3.00518	0.00165644	0.15369	-1.21339	ubiquitin carboxyl-terminal hydrolase 25/28	[O] Posttranslational modification, protein turnover, chaperones	GO:0016021(integral to membrane),GO:0042470(melanosome),GO:0005886(plasma membrane),GO:0005524(ATP binding),GO:0046872(metal ion binding),GO:0005391(sodium:potassium-exchanging ATPase activity),GO:0006754(ATP biosynthetic process)	04260(Cardiac muscle contraction),04960(Aldosterone-regulated sodium reabsorption),04964(Proximal tubule bicarbonate reclamation)
comp122673_c0_seq1	0.59345	4.44654	1.85768	0.105062	0.244761	-1.6463	0.00411277	0.0218917	-2.90548	0.0140576	0.166614	-1.25918	wee1-like protein kinase	[D] Cell cycle control, cell division, chromosome partitioning	GO:0005634(nucleus),GO:0016279(protein-lysine N-methyltransferase activity),GO:0032088(negative regulation of NF-kappaB transcription factor activity),GO:0018026(peptidyl-lysine monomethylation),GO:0050727(regulation of inflammatory response)	NA
comp12269_c0_seq1	2.21598	11.0572	7.82945	0.00562708	0.136819	-1.82096	0.00705132	0.0290254	-2.31897	0.0573889	0.225983	-0.498004	poliovirus receptor	-	GO:0005737(cytoplasm),GO:0016589(NURF complex),GO:0005515(protein binding),GO:0043565(sequence-specific DNA binding),GO:0008134(transcription factor binding),GO:0008270(zinc ion binding),GO:0007420(brain development),GO:0006338(chromatin remodeling),GO:0000122(negative regulation of transcription from RNA polymerase II promoter),GO:0045893("positive regulation of transcription, DNA-dependent"),GO…	NA
comp122912_c0_seq1	2.01225	14.3904	6.18499	0.00918832	0.146039	-1.61996	0.0033306	0.0196081	-2.83822	0.00306167	0.15369	-1.21826	plasminogen activator, urokinase receptor	-	GO:0016021(integral to membrane),GO:0007596(blood coagulation)	04610(Complement and coagulation cascades)
comp12301_c0_seq1	0.900287	5.24026	2.17772	0.159863	0.293515	-1.27436	0.0101592	0.0354816	-2.54118	0.0258308	0.183187	-1.26682	E3 ubiquitin-protein ligase Praja1	[O] Posttranslational modification, protein turnover, chaperones	GO:0005524(ATP binding),GO:0004674(protein serine/threonine kinase activity)	NA
comp123021_c0_seq1	1.43368	3.80786	4.84821	0.00384133	0.128534	-1.75773	0.00369484	0.0206654	-1.40926	0.113951	0.295859	0.348472	BTB/POZ domain-containing protein 14	[R] General function prediction only	GO:0003755(peptidyl-prolyl cis-trans isomerase activity),GO:0006397(mRNA processing),GO:0006457(protein folding),GO:0008380(RNA splicing)	NA
comp12304_c0_seq1	2.07953	11.7438	7.58066	0.0950448	0.236338	-1.86606	0.00333759	0.0196311	-2.49757	0.165261	0.352843	-0.631508	paired amphipathic helix protein Sin3a	[B] Chromatin structure and dynamics	GO:0005952(cAMP-dependent protein kinase complex),GO:0012505(endomembrane system),GO:0005624(membrane fraction),GO:0005886(plasma membrane),GO:0030552(cAMP binding),GO:0008603(cAMP-dependent protein kinase regulator activity),GO:0005085(guanyl-nucleotide exchange factor activity),GO:0007596(blood coagulation),GO:0008283(cell proliferation),GO:0006112(energy reserve metabolic process),GO:0050796(r…	04670(Leukocyte transendothelial migration),04720(Long-term potentiation)
comp123055_c0_seq1	1.04034	7.31488	6.82091	0.0527729	0.199635	-2.71291	0.0124219	0.039737	-2.81378	0.811986	0.880571	-0.10087	histone-lysine N-methyltransferase SETD2	-	GO:0005815(microtubule organizing center),GO:0016605(PML body),GO:0000922(spindle pole),GO:0003677(DNA binding),GO:0008022(protein C-terminus binding),GO:0006281(DNA repair),GO:0010212(response to ionizing radiation)	NA
comp123289_c0_seq1	1.86058	8.47279	5.12731	0.0205243	0.166858	-1.46245	0.00416797	0.0220164	-2.18709	0.0369025	0.19911	-0.724635	NAD-dependent deacetylase sirtuin 1	[B] Chromatin structure and dynamics ;[K] Transcription	GO:0016324(apical plasma membrane),GO:0045178(basal part of cell),GO:0009986(cell surface),GO:0031410(cytoplasmic vesicle),GO:0005769(early endosome),GO:0005770(late endosome),GO:0031902(late endosome membrane),GO:0005765(lysosomal membrane),GO:0005764(lysosome),GO:0005634(nucleus),GO:0070826(paraferritin complex),GO:0048471(perinuclear region of cytoplasm),GO:0005886(plasma membrane),GO:0055037(…	04142(Lysosome)
comp123320_c0_seq1	1.19889	6.1467	2.58484	0.0512985	0.198489	-1.10838	0.000419337	0.00767769	-2.35811	0.00238466	0.15369	-1.24974	wee1-like protein kinase	[D] Cell cycle control, cell division, chromosome partitioning	GO:0005737(cytoplasm),GO:0005634(nucleus),GO:0003677(DNA binding),GO:0005515(protein binding),GO:0008270(zinc ion binding),GO:0006355("regulation of transcription, DNA-dependent"),GO:0006351("transcription, DNA-dependent")	NA
comp12334_c0_seq1	2.02175	12.9375	6.10893	0.102058	0.242179	-1.59531	0.0274467	0.0634642	-2.67788	0.0479381	0.213521	-1.08256	transcription initiation factor TFIID subunit D3	[K] Transcription	GO:0005634(nucleus),GO:0043565(sequence-specific DNA binding),GO:0003707(steroid hormone receptor activity),GO:0008270(zinc ion binding)	NA
comp12356_c0_seq2	3.16712	10.7935	7.42568	0.0165097	0.160874	-1.22935	0.00857618	0.0323209	-1.76892	0.0932857	0.271348	-0.539572	protein inhibitor of activated STAT	[K] Transcription	GO:0005634(nucleus),GO:0005524(ATP binding),GO:0000287(magnesium ion binding),GO:0030145(manganese ion binding),GO:0004652(polynucleotide adenylyltransferase activity),GO:0003723(RNA binding),GO:0006397(mRNA processing),GO:0043631(RNA polyadenylation),GO:0006351("transcription, DNA-dependent")	03018(RNA degradation)
comp12357_c0_seq1	1.19652	5.93972	3.84972	0.0170876	0.161866	-1.6859	0.0169426	0.0475325	-2.31155	0.125211	0.308649	-0.625641	Janus kinase 2	[T] Signal transduction mechanisms	GO:0005615(extracellular space),GO:0005739(mitochondrion),GO:0005509(calcium ion binding),GO:0048495(Roundabout binding),GO:0061364(apoptosis involved in luteolysis),GO:0048846(axon extension involved in axon guidance),GO:0032870(cellular response to hormone stimulus),GO:0050919(negative chemotaxis),GO:0030308(negative regulation of cell growth),GO:0070100(negative regulation of chemokine-mediate…	04360(Axon guidance)
comp12358_c0_seq1	1.68374	9.41901	5.30168	0.0399459	0.188979	-1.65478	0.00098846	0.0108115	-2.48391	0.0248526	0.181988	-0.829125	protein-tyrosine phosphatase	-	GO:0005730(nucleolus),GO:0005524(ATP binding),GO:0046404(ATP-dependent polydeoxyribonucleotide 5'-hydroxyl-kinase activity),GO:0003684(damaged DNA binding),GO:0003690(double-stranded DNA binding),GO:0004519(endonuclease activity),GO:0019201(nucleotide kinase activity),GO:0046403(polynucleotide 3'-phosphatase activity),GO:0042769("DNA damage response, detection of DNA damage"),GO:0006261(DNA-depen…	NA
comp12359_c0_seq1	2.01303	19.1536	9.24445	0.0923016	0.23366	-2.19922	5.94729e-05	0.00424016	-3.25017	0.053964	0.222131	-1.05095	engulfment and cell motility protein 1	[T] Signal transduction mechanisms	NA	NA
comp12361_c0_seq1	4.46769	11.326	8.21713	0.0885937	0.230037	-0.879107	0.0255929	0.0607938	-1.34204	0.0120821	0.16438	-0.462937	cardiolipin synthase	[I] Lipid transport and metabolism	GO:0031410(cytoplasmic vesicle),GO:0005921(gap junction),GO:0005923(tight junction),GO:0071277(cellular response to calcium ion),GO:0070830(tight junction assembly)	04520(Adherens junction),04530(Tight junction),04540(Gap junction),05110(Vibrio cholerae infection),05120(Epithelial cell signaling in Helicobacter pylori infection)
comp12398_c0_seq1	1.12033	8.35995	4.26901	0.000928859	0.121469	-1.92997	0.006491	0.0277915	-2.89956	0.0241285	0.181392	-0.969595	protein kinase N	[T] Signal transduction mechanisms	GO:0000139(Golgi membrane),GO:0016021(integral to membrane),GO:0016757("transferase activity, transferring glycosyl groups")	NA
comp123998_c0_seq1	1.65917	10.855	6.74662	0.0206316	0.167106	-2.0237	0.0048141	0.0236718	-2.70983	0.0612545	0.231218	-0.686126	phospholipase C, delta	[T] Signal transduction mechanisms	NA	NA
comp124003_c0_seq1	1.32523	11.929	6.19256	0.00637034	0.139208	-2.22429	0.00452555	0.0229103	-3.17015	0.0138801	0.166028	-0.945864	protein phosphatase 2 (formerly 2A), regulatory subunit B'	[T] Signal transduction mechanisms	GO:0005634(nucleus),GO:0005524(ATP binding),GO:0004715(non-membrane spanning protein tyrosine kinase activity),GO:0004674(protein serine/threonine kinase activity),GO:0004712(protein serine/threonine/tyrosine kinase activity),GO:0008283(cell proliferation)	NA
comp12404_c0_seq1	1.13459	16.0221	6.35607	0.0661262	0.210571	-2.48596	0.00528335	0.024787	-3.81981	0.00803479	0.160484	-1.33386	cyclin-dependent kinase 8/11	[K] Transcription	GO:0005737(cytoplasm),GO:0005856(cytoskeleton),GO:0019898(extrinsic to membrane),GO:0008092(cytoskeletal protein binding),GO:0004842(ubiquitin-protein ligase activity),GO:0008270(zinc ion binding),GO:0006928(cellular component movement),GO:0007399(nervous system development)	NA
comp124095_c0_seq1	0.817397	5.01954	5.51256	0.00293887	0.127295	-2.75361	0.00954896	0.034243	-2.61845	0.458999	0.611428	0.135166	small subunit ribosomal protein S20e	[J] Translation, ribosomal structure and biogenesis	NA	00520(Amino sugar and nucleotide sugar metabolism)
comp12421_c0_seq1	1.95795	8.12963	3.85493	0.0700661	0.213711	-0.977357	0.00285386	0.0181451	-2.05384	0.0112091	0.164281	-1.07648	peptidylprolyl isomerase	[O] Posttranslational modification, protein turnover, chaperones	GO:0031461(cullin-RING ubiquitin ligase complex),GO:0005737(cytoplasm),GO:0005524(ATP binding),GO:0031625(ubiquitin protein ligase binding),GO:0008270(zinc ion binding),GO:0006511(ubiquitin-dependent protein catabolic process)	NA
comp124314_c0_seq1	1.55057	6.87995	4.79176	0.0114934	0.151094	-1.62775	0.000187975	0.00577907	-2.1496	0.0393376	0.202186	-0.521843	E3 ubiquitin-protein ligase RNF14	[O] Posttranslational modification, protein turnover, chaperones	GO:0080008(CUL4 RING ubiquitin ligase complex),GO:0016567(protein ubiquitination)	NA
comp12434_c0_seq1	1.58222	4.5953	2.37502	0.385356	0.486595	-0.585984	0.0241558	0.0587843	-1.5382	0.0283098	0.186724	-0.952221	interleukin 15	-	GO:0016021(integral to membrane),GO:0031227(intrinsic to endoplasmic reticulum membrane),GO:0005792(microsome),GO:0050660(flavin adenine dinucleotide binding),GO:0004499(flavin-containing monooxygenase activity),GO:0050661(NADP binding)	00982(Drug metabolism - cytochrome P450)
comp12461_c0_seq1	0.479907	11.9147	5.90144	0.249039	0.369142	-3.62024	0.0310522	0.0686396	-4.63385	0.217607	0.404066	-1.01361	macrophage scavenger receptor 1	-	GO:0005887(integral to plasma membrane),GO:0005524(ATP binding),GO:0005388(calcium-transporting ATPase activity),GO:0005516(calmodulin binding),GO:0046872(metal ion binding),GO:0005515(protein binding),GO:0006754(ATP biosynthetic process),GO:0030168(platelet activation)	04020(Calcium signaling pathway)
comp11330_c0_seq1	24.0008	63.8914	39.9964	0.124574	0.261717	-0.736788	0.000635489	0.00901993	-1.41254	0.0635569	0.234661	-0.675752	V-type H+-transporting ATPase subunit E	[C] Energy production and conversion	GO:0005737(cytoplasm),GO:0016023(cytoplasmic membrane-bounded vesicle),GO:0005886(plasma membrane),GO:0005524(ATP binding),GO:0019992(diacylglycerol binding),GO:0004143(diacylglycerol kinase activity),GO:0046872(metal ion binding),GO:0046982(protein heterodimerization activity),GO:0042803(protein homodimerization activity),GO:0007205(activation of protein kinase C activity by G-protein coupled re…	00561(Glycerolipid metabolism),00564(Glycerophospholipid metabolism),04070(Phosphatidylinositol signaling system)
comp12481_c0_seq1	1.04648	6.05914	3.12166	0.012976	0.154803	-1.57676	0.0130988	0.0408795	-2.53356	0.0320854	0.192471	-0.956799	actin-like protein 6A	[Z] Cytoskeleton	GO:0031901(early endosome membrane),GO:0005795(Golgi stack),GO:0045121(membrane raft),GO:0005792(microsome),GO:0005886(plasma membrane),GO:0055038(recycling endosome membrane),GO:0032588(trans-Golgi network membrane),GO:0035594(ganglioside binding),GO:0008017(microtubule binding),GO:0072321(chaperone-mediated protein transport),GO:0045444(fat cell differentiation),GO:0044091(membrane biogenesis),…	NA
comp124826_c0_seq1	3.2888	13.0514	7.59101	0.0732293	0.216564	-1.20673	0.0016953	0.0139448	-1.98857	0.0428039	0.206924	-0.781844	dynein light chain 4, axonemal	[Z] Cytoskeleton	GO:0005578(proteinaceous extracellular matrix),GO:0005509(calcium ion binding),GO:0019838(growth factor binding),GO:0005024(transforming growth factor beta-activated receptor activity),GO:0035583(negative regulation of transforming growth factor beta receptor signaling pathway by extracellular sequestering of TGFbeta)	NA
comp124833_c0_seq1	1.0399	4.81124	3.55796	0.0524305	0.199178	-1.77461	0.0136785	0.0419079	-2.20996	0.0578917	0.226566	-0.435358	transcription factor RelB	-	GO:0005741(mitochondrial outer membrane),GO:0005886(plasma membrane),GO:0046930(pore complex),GO:0000166(nucleotide binding),GO:0015288(porin activity),GO:0008308(voltage-gated anion channel activity),GO:0006915(apoptosis)	04020(Calcium signaling pathway),05012(Parkinson's disease),05016(Huntington's disease)
comp12506_c0_seq1	1.41883	7.67559	3.43676	0.049236	0.197004	-1.27635	0.0331266	0.0714061	-2.43558	0.0534398	0.221845	-1.15923	ATF-like basic leucine zipper transcriptional factor	[K] Transcription	GO:0005634(nucleus),GO:0000151(ubiquitin ligase complex),GO:0016874(ligase activity),GO:0042803(protein homodimerization activity),GO:0031625(ubiquitin protein ligase binding),GO:0008270(zinc ion binding),GO:0033523(histone H2B ubiquitination),GO:0010390(histone monoubiquitination)	NA
comp12514_c0_seq1	0.787312	3.4375	1.91979	0.0211026	0.167632	-1.28594	0.0276522	0.0636717	-2.12635	0.0643421	0.235638	-0.840415	anaphase-promoting complex subunit 8	[D] Cell cycle control, cell division, chromosome partitioning ;[O] Posttranslational modification, protein turnover, chaperones	GO:0005938(cell cortex),GO:0016023(cytoplasmic membrane-bounded vesicle),GO:0016591("DNA-directed RNA polymerase II, holoenzyme"),GO:0031941(filamentous actin),GO:0005794(Golgi apparatus),GO:0016459(myosin complex),GO:0031965(nuclear membrane),GO:0048471(perinuclear region of cytoplasm),GO:0001726(ruffle),GO:0051015(actin filament binding),GO:0043531(ADP binding),GO:0005524(ATP binding),GO:000551…	NA
comp125229_c0_seq1	1.78627	8.18735	3.89591	0.106949	0.246084	-1.12501	0.01523	0.0446658	-2.19645	0.0449703	0.20967	-1.07144	inhibitor of growth protein 3	[B] Chromatin structure and dynamics	GO:0005525(GTP binding),GO:0003924(GTPase activity),GO:0043022(ribosome binding),GO:0003746(translation elongation factor activity),GO:0042256(mature ribosome assembly)	NA
comp125325_c0_seq1	2.2851	11.0376	6.30532	0.16591	0.298854	-1.46431	0.0166329	0.0470508	-2.27209	0.118544	0.301269	-0.807783	LIM domain kinase 1	-	GO:0016021(integral to membrane),GO:0015179(L-amino acid transmembrane transporter activity),GO:0015175(neutral amino acid transmembrane transporter activity)	NA
comp125333_c0_seq1	1.00196	3.93386	1.80213	0.342519	0.44911	-0.846872	0.0121627	0.0392252	-1.97312	0.0392025	0.20192	-1.12624	FK506-binding protein 14	[O] Posttranslational modification, protein turnover, chaperones	GO:0005737(cytoplasm),GO:0005856(cytoskeleton),GO:0005634(nucleus),GO:0051082(unfolded protein binding)	NA
comp12567_c0_seq1	2.21221	9.76736	5.60949	0.000430572	0.109839	-1.34238	0.000694284	0.00933573	-2.14248	0.0034394	0.15369	-0.8001	polyhomeotic-like protein 1	-	GO:0016021(integral to membrane),GO:0015179(L-amino acid transmembrane transporter activity),GO:0015175(neutral amino acid transmembrane transporter activity)	NA
comp12588_c0_seq1	1.1745	4.93333	4.38652	0.00305827	0.127414	-1.90102	0.0115792	0.0381266	-2.07051	0.478589	0.627581	-0.169483	protein-tyrosine phosphatase	[T] Signal transduction mechanisms	GO:0005829(cytosol),GO:0003677(DNA binding),GO:0005515(protein binding),GO:0005089(Rho guanyl-nucleotide exchange factor activity),GO:0006915(apoptosis),GO:0007411(axon guidance),GO:0008624(induction of apoptosis by extracellular signals),GO:0048011(nerve growth factor receptor signaling pathway),GO:0035023(regulation of Rho protein signal transduction),GO:0007264(small GTPase mediated signal tra…	04010(MAPK signaling pathway),04012(ErbB signaling pathway),04013(MAPK signaling pathway - fly),04062(Chemokine signaling pathway),04320(Dorso-ventral axis formation),04510(Focal adhesion),04540(Gap junction),04630(Jak-STAT signaling pathway),04650(Natural killer cell mediated cytotoxicity),04660(T cell receptor signaling pathway),04662(B cell receptor signaling pathway),04664(Fc epsilon RI signa…
comp12599_c0_seq1	1.35677	7.22709	3.57482	0.16808	0.30084	-1.3977	0.0209111	0.054075	-2.41324	0.0669691	0.239247	-1.01555	deubiquitinating protein VCIP135	[T] Signal transduction mechanisms	GO:0005737(cytoplasm),GO:0004252(serine-type endopeptidase activity),GO:0006915(apoptosis),GO:0019835(cytolysis),GO:0006508(proteolysis)	NA
comp126_c1_seq1	0.655921	3.43203	1.72164	0.0677387	0.212352	-1.39219	0.0734136	0.122159	-2.38747	0.158659	0.3458	-0.995281	histone-lysine N-methyltransferase SUV39H	[B] Chromatin structure and dynamics ;[K] Transcription	GO:0005777(peroxisome),GO:0004301(epoxide hydrolase activity),GO:0046872(metal ion binding),GO:0019439(aromatic compound catabolic process),GO:0009636(response to toxin)	00590(Arachidonic acid metabolism),00625(Tetrachloroethene degradation),04146(Peroxisome)
comp12606_c0_seq1	0.997789	5.57161	4.10749	0.0762466	0.219553	-2.04145	0.0223442	0.0561893	-2.48129	0.354813	0.528892	-0.439839	KRAB domain-containing zinc finger protein	[R] General function prediction only	GO:0005789(endoplasmic reticulum membrane),GO:0016021(integral to membrane),GO:0005792(microsome),GO:0070330(aromatase activity),GO:0009055(electron carrier activity),GO:0020037(heme binding)	00590(Arachidonic acid metabolism)
comp12618_c0_seq1	1.70226	11.7083	5.80811	0.0549656	0.202037	-1.77062	0.0106856	0.0364643	-2.78202	0.0178319	0.173128	-1.0114	riboflavin kinase	[H] Coenzyme transport and metabolism	GO:0005737(cytoplasm),GO:0008180(signalosome),GO:0005515(protein binding),GO:0001701(in utero embryonic development)	NA
comp12620_c0_seq1	0.231114	2.3506	1.35099	0.115631	0.253219	-2.54734	0.0286717	0.0651554	-3.34636	0.149447	0.335287	-0.799018	Ras-related protein M-Ras	[R] General function prediction only	GO:0005654(nucleoplasm),GO:0003677(DNA binding),GO:0005515(protein binding),GO:0000724(double-strand break repair via homologous recombination)	NA
comp89421_c0_seq1	8.42339	27.236	12.5709	0.192501	0.320818	-0.577611	0.00358378	0.0203269	-1.69304	0.0116515	0.16438	-1.11543	molecular chaperone HscB	[O] Posttranslational modification, protein turnover, chaperones	GO:0005829(cytosol),GO:0016020(membrane),GO:0005524(ATP binding),GO:0004396(hexokinase activity),GO:0015758(glucose transport),GO:0006096(glycolysis),GO:0055085(transmembrane transport)	00010(Glycolysis / Gluconeogenesis),00051(Fructose and mannose metabolism),00052(Galactose metabolism),00500(Starch and sucrose metabolism),00520(Amino sugar and nucleotide sugar metabolism),00521(Streptomycin biosynthesis),00524(Butirosin and neomycin biosynthesis),04910(Insulin signaling pathway),04930(Type II diabetes mellitus)
comp12629_c0_seq1	0.955258	3.96929	2.62642	0.0510642	0.198141	-1.45914	0.0207392	0.0537909	-2.05492	0.160761	0.34792	-0.59578	chromodomain-helicase-DNA-binding protein 1	[K] Transcription	NA	NA
comp126482_c0_seq1	1.50964	9.92152	5.57365	0.107254	0.246213	-1.88442	0.000312071	0.00688212	-2.71636	0.0977638	0.27724	-0.831941	protein phosphatase 1D (formerly 2C)	[T] Signal transduction mechanisms	GO:0005634(nucleus),GO:0003677(DNA binding),GO:0003700(sequence-specific DNA binding transcription factor activity),GO:0008270(zinc ion binding),GO:0016032(viral reproduction)	NA
comp126506_c0_seq1	0.329041	1.69743	1.73561	0.0156619	0.160037	-2.39911	0.0167908	0.0473177	-2.36701	0.899178	0.93754	0.0320965	KRAB domain-containing zinc finger protein	[R] General function prediction only	GO:0009986(cell surface),GO:0005737(cytoplasm),GO:0005887(integral to plasma membrane),GO:0008046(axon guidance receptor activity),GO:0042802(identical protein binding),GO:0030275(LRR domain binding),GO:0006919(activation of caspase activity),GO:0016199(axon midline choice point recognition),GO:0002042(cell migration involved in sprouting angiogenesis),GO:0021836(chemorepulsion involved in postna…	04360(Axon guidance)
comp126601_c0_seq1	1.56946	7.19367	3.17606	0.0528753	0.199716	-1.01697	0.013588	0.0417398	-2.19646	0.0265936	0.1846	-1.17949	glutamate--cysteine ligase regulatory subunit	[E] Amino acid transport and metabolism	GO:0005737(cytoplasm),GO:0016020(membrane),GO:0005634(nucleus),GO:0046872(metal ion binding),GO:0004721(phosphoprotein phosphatase activity)	NA
comp126602_c0_seq1	0.686513	3.02924	2.2828	0.00983758	0.14692	-1.73345	0.000789937	0.00989591	-2.1416	0.0378718	0.200371	-0.408153	Rho guanine nucleotide exchange factor 11	[T] Signal transduction mechanisms	NA	NA
comp126632_c0_seq1	0.873026	7.95912	3.66407	0.272779	0.38951	-2.06935	0.000669676	0.00917534	-3.18851	0.143221	0.328526	-1.11916	N-acylglucosamine 2-epimerase	-	GO:0008060(ARF GTPase activator activity),GO:0016787(hydrolase activity),GO:0004871(signal transducer activity),GO:0008270(zinc ion binding),GO:0032312(regulation of ARF GTPase activity)	04144(Endocytosis)
comp126801_c0_seq1	0.959343	6.31645	4.58621	0.0208677	0.167331	-2.25718	0.00925554	0.0336926	-2.719	0.0843875	0.260197	-0.461811	histone-lysine N-methyltransferase SETD1	-	GO:0005829(cytosol),GO:0005524(ATP binding),GO:0004642(phosphoribosylformylglycinamidine synthase activity),GO:0006189('de novo' IMP biosynthetic process),GO:0006541(glutamine metabolic process),GO:0006144(purine base metabolic process)	00230(Purine metabolism)
comp126947_c0_seq1	0.375596	11.3468	2.47562	0.304228	0.41669	-2.72054	0.0230589	0.0571336	-4.91696	0.0184212	0.173433	-2.19642	CD79B antigen	-	GO:0005769(early endosome),GO:0005634(nucleus),GO:0042980(cystic fibrosis transmembrane conductance regulator binding),GO:0002039(p53 binding),GO:0004221(ubiquitin thiolesterase activity),GO:0004843(ubiquitin-specific protease activity),GO:0030330("DNA damage response, signal transduction by p53 class mediator"),GO:0006281(DNA repair),GO:0016579(protein deubiquitination),GO:0006511(ubiquitin-depe…	NA
comp12707_c0_seq1	1.22747	9.85292	4.62111	0.00500266	0.133729	-1.91255	0.00983818	0.034874	-3.00487	0.030517	0.190446	-1.09231	BTB/POZ domain-containing protein 1/2	[S] Function unknown	GO:0003988(acetyl-CoA C-acyltransferase activity),GO:0006631(fatty acid metabolic process)	00062(Fatty acid elongation in mitochondria),00071(Fatty acid metabolism),00280(Valine, leucine and isoleucine degradation),00362(Benzoate degradation via hydroxylation)
comp12710_c0_seq1	0.887059	10.6011	6.14742	0.126474	0.263489	-2.79288	0.000411461	0.00761084	-3.57904	0.161719	0.349068	-0.786157	netrin 1	[T] Signal transduction mechanisms	GO:0005737(cytoplasm),GO:0005626(insoluble fraction),GO:0005524(ATP binding),GO:0000287(magnesium ion binding),GO:0019870(potassium channel inhibitor activity),GO:0019901(protein kinase binding),GO:0004674(protein serine/threonine kinase activity),GO:0030291(protein serine/threonine kinase inhibitor activity),GO:0007243(intracellular protein kinase cascade),GO:0006811(ion transport),GO:0046777(pr…	NA
comp127131_c0_seq1	1.11247	6.25994	3.01486	0.0131338	0.155258	-1.43832	0.00479268	0.0236187	-2.49238	0.00840167	0.160484	-1.05406	transcription factor A, mitochondrial	[R] General function prediction only	GO:0005634(nucleus),GO:0043565(sequence-specific DNA binding),GO:0003700(sequence-specific DNA binding transcription factor activity),GO:0001525(angiogenesis)	NA
comp12717_c0_seq1	1.27034	8.54575	5.18128	0.0503229	0.197501	-2.02809	0.000139439	0.0052839	-2.74999	0.0747001	0.249429	-0.721899	ubiquitin carboxyl-terminal hydrolase 25/28	[O] Posttranslational modification, protein turnover, chaperones	NA	NA
comp127195_c0_seq1	3.76899	12.9782	8.77084	0.0199397	0.165908	-1.21854	0.0106035	0.036303	-1.78384	0.0642014	0.235607	-0.565306	inhibitor of growth protein 5	[B] Chromatin structure and dynamics	GO:0005737(cytoplasm),GO:0005626(insoluble fraction),GO:0005524(ATP binding),GO:0000287(magnesium ion binding),GO:0019870(potassium channel inhibitor activity),GO:0019901(protein kinase binding),GO:0004674(protein serine/threonine kinase activity),GO:0030291(protein serine/threonine kinase inhibitor activity),GO:0007243(intracellular protein kinase cascade),GO:0006811(ion transport),GO:0046777(pr…	NA
comp12724_c0_seq1	4.98106	1.10579	5.41798	0.756772	0.803181	-0.121302	0.01722	0.048013	2.17138	0.0579986	0.226746	2.29268	ADP-ribosylation factor-like 10	-	GO:0005887(integral to plasma membrane),GO:0045028("purinergic nucleotide receptor activity, G-protein coupled"),GO:0007200(activation of phospholipase C activity by G-protein coupled receptor protein signaling pathway coupled to IP3 second messenger)	04080(Neuroactive ligand-receptor interaction)
comp127280_c0_seq1	0.427247	1.73941	1.90225	0.0236869	0.17106	-2.15457	0.0483224	0.0914479	-2.02546	0.744015	0.833435	0.12911	phosphatidylinositol-4,5-bisphosphate 3-kinase	[T] Signal transduction mechanisms	GO:0005576(extracellular region),GO:0016021(integral to membrane),GO:0005886(plasma membrane),GO:0008083(growth factor activity),GO:0005173(stem cell factor receptor binding),GO:0007155(cell adhesion)	04060(Cytokine-cytokine receptor interaction),04640(Hematopoietic cell lineage),04916(Melanogenesis),05200(Pathways in cancer)
comp1273_c0_seq1	0.753567	3.90885	3.54392	0.0125759	0.153574	-2.23354	0.0764203	0.125473	-2.37494	0.741181	0.831406	-0.141396	ADAM metallopeptidase with thrombospondin type 1 motif, 10	[O] Posttranslational modification, protein turnover, chaperones	GO:0005737(cytoplasm),GO:0005634(nucleus),GO:0017124(SH3 domain binding),GO:0051301(cell division),GO:0051276(chromosome organization),GO:0007059(chromosome segregation),GO:0006281(DNA repair),GO:0007067(mitosis)	04110(Cell cycle),04114(Oocyte meiosis)
comp127306_c0_seq1	10.2244	12.8845	26.6951	0.0585802	0.204166	-1.38456	0.238113	0.294482	-0.333621	0.0678026	0.240356	1.05094	CCAAT/enhancer binding protein (C/EBP), beta	[K] Transcription	GO:0016021(integral to membrane),GO:0005743(mitochondrial inner membrane),GO:0070469(respiratory chain),GO:0008137(NADH dehydrogenase (ubiquinone) activity),GO:0022900(electron transport chain),GO:0006979(response to oxidative stress),GO:0006810(transport)	00190(Oxidative phosphorylation),05010(Alzheimer's disease),05012(Parkinson's disease),05016(Huntington's disease)
comp12741_c0_seq1	1.95537	11.4888	6.83627	0.0229155	0.169532	-1.80577	2.28055e-05	0.0035327	-2.55472	0.0292335	0.188439	-0.748945	Ras homolog gene family, member T1	[V] Defense mechanisms	NA	NA
comp127419_c0_seq1	0.961682	3.70965	2.18336	0.198531	0.326564	-1.18292	0.0232805	0.0574334	-1.94765	0.145878	0.331357	-0.764733	tripartite motif-containing protein 52	[O] Posttranslational modification, protein turnover, chaperones	GO:0005829(cytosol),GO:0005886(plasma membrane),GO:0005096(GTPase activator activity),GO:0005515(protein binding),GO:0005089(Rho guanyl-nucleotide exchange factor activity),GO:0008283(cell proliferation),GO:0050771(negative regulation of axonogenesis),GO:0048011(nerve growth factor receptor signaling pathway),GO:0050772(positive regulation of axonogenesis),GO:0035023(regulation of Rho protein sig…	04270(Vascular smooth muscle contraction),04810(Regulation of actin cytoskeleton)
comp127556_c0_seq1	1.96661	9.39841	4.29545	0.320194	0.430417	-1.1271	0.0460766	0.0885717	-2.2567	0.113998	0.29589	-1.12961	dishevelled	[R] General function prediction only	GO:0005829(cytosol),GO:0005769(early endosome),GO:0030027(lamellipodium),GO:0014069(postsynaptic density),GO:0043234(protein complex),GO:0001726(ruffle),GO:0042598(vesicular fraction),GO:0042803(protein homodimerization activity),GO:0043539(protein serine/threonine kinase activator activity),GO:0017137(Rab GTPase binding),GO:0017112(Rab guanyl-nucleotide exchange factor activity),GO:0030676(Rac g…	05014(Amyotrophic lateral sclerosis (ALS)
comp127614_c0_seq1	0.711375	6.14821	3.40797	0.00295822	0.127295	-2.26023	0.000183316	0.00573205	-3.11149	0.00587617	0.157074	-0.851255	cell division cycle 14	[V] Defense mechanisms	GO:0005680(anaphase-promoting complex),GO:0005829(cytosol),GO:0005739(mitochondrion),GO:0031625(ubiquitin protein ligase binding),GO:0044419(interspecies interaction between organisms),GO:0006511(ubiquitin-dependent protein catabolic process),GO:0001570(vasculogenesis)	04120(Ubiquitin mediated proteolysis)
comp12763_c0_seq1	32.8986	103.657	59.648	0.0938277	0.235076	-0.858448	0.00594161	0.0264168	-1.65572	0.0218909	0.17785	-0.797275	20S proteasome subunit alpha 7	[O] Posttranslational modification, protein turnover, chaperones	GO:0005737(cytoplasm),GO:0035035(histone acetyltransferase binding),GO:0004871(signal transducer activity),GO:0044212(transcription regulatory region DNA binding)	04150(mTOR signaling pathway),05200(Pathways in cancer),05211(Renal cell carcinoma)
comp127654_c0_seq1	0.953691	6.03551	2.59703	0.199698	0.32763	-1.44527	0.00195872	0.0150416	-2.66188	0.0527408	0.220872	-1.21661	homeobox protein HoxA/B/C/D9	[K] Transcription	GO:0005737(cytoplasm),GO:0019784(NEDD8-specific protease activity),GO:0008242(omega peptidase activity),GO:0043130(ubiquitin binding),GO:0004843(ubiquitin-specific protease activity),GO:0071108(protein K48-linked deubiquitination)	NA
comp127761_c0_seq1	0.258989	4.6964	3.92618	0.0249779	0.173159	-3.92216	0.00149575	0.0131149	-4.18059	0.331482	0.508718	-0.258432	cadherin 3, type 1, P-cadherin	[S] Function unknown	GO:0005856(cytoskeleton),GO:0005886(plasma membrane),GO:0005515(protein binding),GO:0017124(SH3 domain binding),GO:0030036(actin cytoskeleton organization),GO:0006915(apoptosis),GO:0006928(cellular component movement),GO:0006911("phagocytosis, engulfment"),GO:0016601(Rac protein signal transduction)	04062(Chemokine signaling pathway),05100(Bacterial invasion of epithelial cells),05131(Shigellosis)
comp12802_c0_seq1	1.47182	7.27982	4.39196	0.0185233	0.163991	-1.57727	0.000960205	0.0106659	-2.3063	0.0193891	0.17471	-0.729038	F-box protein 34	-	GO:0031252(cell leading edge),GO:0005911(cell-cell junction),GO:0005737(cytoplasm),GO:0005886(plasma membrane),GO:0005524(ATP binding),GO:0000287(magnesium ion binding),GO:0004674(protein serine/threonine kinase activity),GO:0005083(small GTPase regulator activity),GO:0031532(actin cytoskeleton reorganization),GO:0035556(intracellular signal transduction)	NA
comp12803_c0_seq1	2.14459	9.01829	6.72449	0.00512983	0.134284	-1.64872	0.00176286	0.0141941	-2.07215	0.0125804	0.16438	-0.423429	phosphorylase kinase alpha/beta subunit	[G] Carbohydrate transport and metabolism	NA	00250(Alanine, aspartate and glutamate metabolism),00330(Arginine and proline metabolism),00471(D-Glutamine and D-glutamate metabolism),00910(Nitrogen metabolism),04964(Proximal tubule bicarbonate reclamation)
comp12818_c0_seq1	0.169727	3.54997	2.80851	0.0120255	0.151603	-4.04852	0.00342776	0.0198937	-4.38652	0.20126	0.387789	-0.338003	integrin beta 3	[T] Signal transduction mechanisms ;[W] Extracellular structures	GO:0005675(holo TFIIH complex),GO:0006355("regulation of transcription, DNA-dependent")	03022(Basal transcription factors),03420(Nucleotide excision repair)
comp1283_c0_seq1	0	1.30432	0.178894	0.42265	0.510067	#NAME?	0.0989414	0.151091	#NAME?	0.112284	0.293933	-2.86612	ADAM metallopeptidase with thrombospondin type 1 motif, 18	[O] Posttranslational modification, protein turnover, chaperones	NA	00310(Lysine degradation)
comp1284_c0_seq1	0.45704	3.34045	1.19846	0.386039	0.487108	-1.39079	0.0652896	0.112269	-2.86965	0.118794	0.301543	-1.47886	KRAB domain-containing zinc finger protein	[R] General function prediction only	GO:0005737(cytoplasm),GO:0005634(nucleus),GO:0046872(metal ion binding),GO:0000166(nucleotide binding),GO:0004535(poly(A)-specific ribonuclease activity),GO:0003723(RNA binding),GO:0000184("nuclear-transcribed mRNA catabolic process, nonsense-mediated decay")	03018(RNA degradation)
comp12840_c0_seq1	2.08118	7.351	3.61108	0.35599	0.46042	-0.79503	0.00108364	0.011306	-1.82054	0.0874148	0.264063	-1.02551	KRAB domain-containing zinc finger protein	[R] General function prediction only	GO:0005667(transcription factor complex),GO:0005515(protein binding),GO:0003700(sequence-specific DNA binding transcription factor activity),GO:0030509(BMP signaling pathway),GO:0071407(cellular response to organic cyclic compound),GO:0030902(hindbrain development),GO:0030901(midbrain development),GO:0006468(protein phosphorylation),GO:0007179(transforming growth factor beta receptor signaling pa…	04350(TGF-beta signaling pathway)
comp12848_c0_seq1	1.76601	7.24258	4.2077	0.0577444	0.203514	-1.25254	0.00984456	0.0348797	-2.03601	0.0328318	0.193582	-0.783472	sprouty-related, EVH1 domain containing	[T] Signal transduction mechanisms	GO:0016021(integral to membrane),GO:0031902(late endosome membrane),GO:0005765(lysosomal membrane),GO:0042613(MHC class II protein complex),GO:0002504(antigen processing and presentation of peptide or polysaccharide antigen via MHC class II),GO:0060333(interferon-gamma-mediated signaling pathway),GO:0031295(T cell costimulation),GO:0050852(T cell receptor signaling pathway)	04145(Phagosome),04514(Cell adhesion molecules (CAMs)),04612(Antigen processing and presentation),04672(Intestinal immune network for IgA production),04940(Type I diabetes mellitus),05140(Leishmaniasis),05310(Asthma),05320(Autoimmune thyroid disease),05322(Systemic lupus erythematosus),05330(Allograft rejection),05332(Graft-versus-host disease),05416(Viral myocarditis)
comp1288_c0_seq1	0.34133	1.62865	0.835566	0.237349	0.35945	-1.29159	0.0296366	0.0665916	-2.25443	0.0662399	0.238328	-0.962846	SLIT-ROBO Rho GTPase activating protein	[Z] Cytoskeleton	GO:0016363(nuclear matrix),GO:0003677(DNA binding),GO:0008270(zinc ion binding),GO:0006355("regulation of transcription, DNA-dependent"),GO:0006351("transcription, DNA-dependent")	NA
comp128828_c0_seq1	0.897836	7.17244	4.22799	0.0664367	0.21083	-2.23545	0.0175699	0.0485937	-2.99794	0.07768	0.252662	-0.76249	Cdc2-related kinase, arginine/serine-rich	[D] Cell cycle control, cell division, chromosome partitioning	GO:0031461(cullin-RING ubiquitin ligase complex),GO:0005737(cytoplasm),GO:0005524(ATP binding),GO:0031625(ubiquitin protein ligase binding),GO:0008270(zinc ion binding),GO:0006511(ubiquitin-dependent protein catabolic process)	NA
comp12902_c0_seq1	36.9417	111.786	63.0087	0.159815	0.293448	-0.770302	0.0226069	0.0565632	-1.59742	0.0619221	0.232203	-0.827117	thioredoxin 1	[O] Posttranslational modification, protein turnover, chaperones	GO:0005834(heterotrimeric G-protein complex),GO:0003924(GTPase activity),GO:0051020(GTPase binding),GO:0004871(signal transducer activity),GO:0071377(cellular response to glucagon stimulus),GO:0006112(energy reserve metabolic process),GO:0007213(muscarinic acetylcholine receptor signaling pathway),GO:0030168(platelet activation),GO:0007265(Ras protein signal transduction),GO:0007268(synaptic tran…	04062(Chemokine signaling pathway),04742(Taste transduction),04744(Phototransduction)
comp12904_c0_seq1	2.793	11.6288	16.1603	0.0695586	0.213389	-2.53256	0.0204257	0.0532724	-2.05781	0.368324	0.540277	0.47475	krueppel-like factor 1/2/4	[R] General function prediction only	GO:0005622(intracellular),GO:0005525(GTP binding),GO:0007264(small GTPase mediated signal transduction)	NA
comp129041_c0_seq1	0.644966	5.11868	2.6477	0.0935371	0.234848	-2.03745	0.000238423	0.00622308	-2.98848	0.0597578	0.228803	-0.951031	histone-lysine N-methyltransferase SETMAR	[B] Chromatin structure and dynamics ;[K] Transcription	GO:0005887(integral to plasma membrane),GO:0015175(neutral amino acid transmembrane transporter activity),GO:0034641(cellular nitrogen compound metabolic process),GO:0006811(ion transport)	NA
comp129116_c0_seq1	6.29568	13.4608	10.2367	0.207279	0.334569	-0.701319	0.0735548	0.122326	-1.09633	0.029693	0.189138	-0.395007	dihydrofolate reductase	[H] Coenzyme transport and metabolism	GO:0031410(cytoplasmic vesicle),GO:0005921(gap junction),GO:0005923(tight junction),GO:0071277(cellular response to calcium ion),GO:0070830(tight junction assembly)	04520(Adherens junction),04530(Tight junction),04540(Gap junction),05110(Vibrio cholerae infection),05120(Epithelial cell signaling in Helicobacter pylori infection)
comp12914_c0_seq1	1.30997	14.4254	5.86222	0.017076	0.161866	-2.16192	0.00664964	0.0281743	-3.46101	0.0063675	0.158524	-1.2991	UDPglucose 6-dehydrogenase	[G] Carbohydrate transport and metabolism ;[T] Signal transduction mechanisms	GO:0035098(ESC/E(Z) complex),GO:0016581(NuRD complex),GO:0070370(cellular heat acclimation),GO:0016568(chromatin modification),GO:0006260(DNA replication),GO:0030308(negative regulation of cell growth),GO:0006351("transcription, DNA-dependent")	NA
comp129164_c0_seq1	0.257963	2.04646	1.41716	0.0339945	0.1834	-2.45777	0.0140356	0.0425426	-2.9879	0.212005	0.39859	-0.530128	guanylate cyclase soluble subunit alpha	[F] Nucleotide transport and metabolism	NA	NA
comp129387_c0_seq1	1.11275	12.9482	4.99159	0.0285283	0.17723	-2.16538	5.58948e-06	0.00275912	-3.54056	0.006448	0.158524	-1.37518	atrophin-1 interacting protein 5 (WW domain containing E3 ubiquitin protein ligase 1)	[O] Posttranslational modification, protein turnover, chaperones	GO:0009986(cell surface),GO:0031410(cytoplasmic vesicle),GO:0005783(endoplasmic reticulum),GO:0016021(integral to membrane),GO:0043025(neuronal cell body),GO:0005886(plasma membrane),GO:0043235(receptor complex),GO:0045202(synapse),GO:0034185(apolipoprotein binding),GO:0071936(coreceptor activity involved in Wnt receptor signaling pathway),GO:0005109(frizzled binding),GO:0019210(kinase inhibitor …	04310(Wnt signaling pathway)
comp129396_c0_seq1	1.41486	5.56686	4.36776	0.0646087	0.209423	-1.62623	0.00158321	0.0134842	-1.9762	0.313007	0.491891	-0.349969	DNA mismatch repair protein MSH2	[L] Replication, recombination and repair	GO:0005938(cell cortex),GO:0016023(cytoplasmic membrane-bounded vesicle),GO:0016591("DNA-directed RNA polymerase II, holoenzyme"),GO:0031941(filamentous actin),GO:0005794(Golgi apparatus),GO:0016459(myosin complex),GO:0031965(nuclear membrane),GO:0048471(perinuclear region of cytoplasm),GO:0001726(ruffle),GO:0051015(actin filament binding),GO:0043531(ADP binding),GO:0005524(ATP binding),GO:000551…	NA
comp12948_c0_seq1	3.32434	12.6261	8.70066	0.0470974	0.19537	-1.38805	0.0779825	0.127301	-1.92527	0.303183	0.483179	-0.537218	histone demethylase JMJD3	[R] General function prediction only	GO:0000783(nuclear telomere cap complex),GO:0005654(nucleoplasm),GO:0010370(perinucleolar chromocenter),GO:0005515(protein binding),GO:0042162(telomeric DNA binding),GO:0050680(negative regulation of epithelial cell proliferation),GO:0010836(negative regulation of protein ADP-ribosylation),GO:0032211(negative regulation of telomere maintenance via telomerase),GO:0032206(positive regulation of tel…	NA
comp12964_c0_seq1	1.87181	16.5442	10.3643	0.0993175	0.239766	-2.46911	0.0150599	0.0443689	-3.14382	0.159615	0.346848	-0.674708	diaphanous 1	[T] Signal transduction mechanisms ;[Z] Cytoskeleton	GO:0046872(metal ion binding),GO:0004222(metalloendopeptidase activity),GO:0006508(proteolysis),GO:0008033(tRNA processing)	NA
comp130402_c0_seq1	2.10402	3.46472	3.16058	0.0838371	0.22587	-0.587037	0.0416257	0.0826965	-0.719589	0.399288	0.567554	-0.132552	syntaxin 17	[U] Intracellular trafficking, secretion, and vesicular transport	GO:0005764(lysosome),GO:0006464(protein modification process)	00062(Fatty acid elongation in mitochondria),04142(Lysosome)
comp13078_c0_seq1	53.2611	149.639	84.486	0.0452733	0.193714	-0.66563	0.0160748	0.0461698	-1.49034	0.0332853	0.194311	-0.824705	H/ACA ribonucleoprotein complex subunit 3	[A] RNA processing and modification	GO:0005654(nucleoplasm),GO:0070087(chromo shadow domain binding),GO:0003714(transcription corepressor activity),GO:0031625(ubiquitin protein ligase binding),GO:0004842(ubiquitin-protein ligase activity),GO:0008270(zinc ion binding),GO:0006281(DNA repair),GO:0001837(epithelial to mesenchymal transition),GO:0045739(positive regulation of DNA repair),GO:0045893("positive regulation of transcription,…	NA
comp130814_c0_seq1	1.1306	8.11266	4.83419	0.0368215	0.186119	-2.09618	0.00748025	0.0299979	-2.84308	0.0392324	0.20192	-0.746901	Arf-GAP with SH3 domain, ANK repeat and PH domain-containing protein	[T] Signal transduction mechanisms	GO:0005524(ATP binding),GO:0046872(metal ion binding),GO:0005515(protein binding),GO:0004674(protein serine/threonine kinase activity),GO:0008016(regulation of heart contraction)	NA
comp13082_c0_seq1	2.53286	3.38383	4.00169	0.0192756	0.165456	-0.659843	0.0826649	0.132697	-0.41789	0.107223	0.287747	0.241954	mevalonate kinase	[I] Lipid transport and metabolism	GO:0005634(nucleus),GO:0005886(plasma membrane),GO:0070728(leucine binding),GO:0008270(zinc ion binding),GO:0071233(cellular response to leucine),GO:0006342(chromatin silencing),GO:0033522(histone H2A ubiquitination),GO:0032007(negative regulation of TOR signaling cascade)	NA
comp13094_c0_seq1	65.1529	184.244	106.572	0.0834177	0.22547	-0.709926	0.00389983	0.0213106	-1.49972	0.0130083	0.16438	-0.78979	high-mobility group nucleosome-binding domain-containing protein 2	[J] Translation, ribosomal structure and biogenesis	GO:0071339(MLL1 complex),GO:0006310(DNA recombination),GO:0006281(DNA repair),GO:0006355("regulation of transcription, DNA-dependent"),GO:0006351("transcription, DNA-dependent")	NA
comp131071_c0_seq1	1.76777	13.6784	7.1449	0.0145097	0.157877	-2.01498	0.00481234	0.0236677	-2.9519	0.0147676	0.167109	-0.936917	E3 ubiquitin ligase SMURF1/2	[O] Posttranslational modification, protein turnover, chaperones	GO:0005887(integral to plasma membrane),GO:0005624(membrane fraction),GO:0005509(calcium ion binding),GO:0004930(G-protein coupled receptor activity),GO:0046983(protein dimerization activity),GO:0009952(anterior/posterior pattern specification),GO:0045176(apical protein localization),GO:0007267(cell-cell signaling),GO:0007417(central nervous system development),GO:0048105(establishment of body ha…	NA
comp131109_c0_seq1	2.4167	9.05605	4.40534	0.266275	0.383492	-0.866216	0.0194513	0.0517181	-1.90585	0.0589856	0.227926	-1.03963	6-pyruvoyl tetrahydrobiopterin synthase	[H] Coenzyme transport and metabolism	GO:0016605(PML body),GO:0043565(sequence-specific DNA binding),GO:0003700(sequence-specific DNA binding transcription factor activity),GO:0003707(steroid hormone receptor activity),GO:0008270(zinc ion binding)	NA
comp13117_c0_seq1	3.53078	14.1994	8.67622	0.0267743	0.174881	-1.29708	0.0259946	0.0613404	-2.00777	0.0900962	0.267474	-0.710694	ubiquitin-activating enzyme E1 C	[O] Posttranslational modification, protein turnover, chaperones	GO:0003995(acyl-CoA dehydrogenase activity),GO:0050660(flavin adenine dinucleotide binding),GO:0016787(hydrolase activity),GO:0016772("transferase activity, transferring phosphorus-containing groups")	NA
comp13121_c0_seq1	2.31062	3.93992	3.58746	0.0405218	0.189397	-0.634682	0.0205074	0.0534078	-0.769887	0.394511	0.56381	-0.135205	oligosaccharidyl-lipid flippase family	[D] Cell cycle control, cell division, chromosome partitioning	GO:0005634(nucleus),GO:0005524(ATP binding),GO:0004674(protein serine/threonine kinase activity),GO:0042692(muscle cell differentiation)	NA
comp131228_c0_seq1	0.664528	4.92933	3.50126	0.0994159	0.239883	-2.39747	0.000295448	0.00671543	-2.89099	0.285546	0.467107	-0.493515	MAX dimerization protein	[K] Transcription	GO:0005634(nucleus),GO:0004519(endonuclease activity),GO:0004527(exonuclease activity),GO:0006310(DNA recombination),GO:0006281(DNA repair)	03450(Non-homologous end-joining),05340(Primary immunodeficiency)
comp131284_c0_seq1	1.2102	11.5325	4.83195	0.121603	0.259071	-1.99736	0.0013613	0.012552	-3.25239	0.0280771	0.186467	-1.25503	TEA domain family member 1/3/4	[K] Transcription	GO:0005743(mitochondrial inner membrane),GO:0070469(respiratory chain),GO:0004222(metalloendopeptidase activity),GO:0008270(zinc ion binding),GO:0022900(electron transport chain),GO:0006508(proteolysis),GO:0006810(transport)	00190(Oxidative phosphorylation),04260(Cardiac muscle contraction),05010(Alzheimer's disease),05012(Parkinson's disease),05016(Huntington's disease)
comp13130_c0_seq1	3.47452	14.2027	8.85107	0.143409	0.27886	-1.34904	0.00132434	0.0124061	-2.03128	0.137408	0.32239	-0.682243	glucosylceramidase	[G] Carbohydrate transport and metabolism	GO:0005680(anaphase-promoting complex),GO:0005829(cytosol),GO:0005739(mitochondrion),GO:0031625(ubiquitin protein ligase binding),GO:0044419(interspecies interaction between organisms),GO:0006511(ubiquitin-dependent protein catabolic process),GO:0001570(vasculogenesis)	04120(Ubiquitin mediated proteolysis)
comp13135_c0_seq1	2.52748	12.3594	5.65551	0.0296793	0.178458	-1.16196	0.00475088	0.0235239	-2.28984	0.00213171	0.15369	-1.12788	biliverdin reductase	-	GO:0005737(cytoplasm),GO:0005524(ATP binding),GO:0004823(leucine-tRNA ligase activity),GO:0006429(leucyl-tRNA aminoacylation)	00290(Valine, leucine and isoleucine biosynthesis),00970(Aminoacyl-tRNA biosynthesis)
comp13150_c0_seq2	0.84095	18.2448	3.38111	0.234228	0.357109	-2.00741	0.0844903	0.134803	-4.43932	0.104168	0.284766	-2.43191	potassium voltage-gated channel, Isk-related subfamily E, member 3	-	GO:0005829(cytosol),GO:0005576(extracellular region),GO:0005874(microtubule),GO:0005525(GTP binding),GO:0003924(GTPase activity),GO:0005198(structural molecule activity),GO:0051084('de novo' posttranslational protein folding),GO:0000086(G2/M transition of mitotic cell cycle),GO:0007018(microtubule-based movement),GO:0030168(platelet activation),GO:0002576(platelet degranulation),GO:0051258(protei…	04145(Phagosome),04540(Gap junction),05130(Pathogenic Escherichia coli infection)
comp13155_c0_seq1	1.6226	11.4538	7.50854	0.00589032	0.137469	-2.21022	6.86421e-05	0.00439794	-2.81945	0.019554	0.17471	-0.609225	guanine nucleotide binding protein (G protein), alpha q polypeptide	[T] Signal transduction mechanisms	GO:0005739(mitochondrion),GO:0003746(translation elongation factor activity)	NA
comp131576_c0_seq1	0.188159	5.41405	2.70473	0.0369841	0.186187	-3.84546	0.00214225	0.0157726	-4.84668	0.0179067	0.173169	-1.00123	Ras-related protein Rab-27B	[U] Intracellular trafficking, secretion, and vesicular transport	GO:0016021(integral to membrane),GO:0005886(plasma membrane),GO:0004872(receptor activity)	NA
comp13162_c0_seq1	1.31159	7.49408	2.88335	0.385474	0.486683	-1.13643	0.021816	0.0554418	-2.51443	0.0665597	0.238713	-1.378	tumor necrosis factor receptor superfamily, member 12A	-	GO:0005634(nucleus),GO:0000242(pericentriolar material),GO:0005524(ATP binding),GO:0046872(metal ion binding),GO:0005515(protein binding),GO:0004674(protein serine/threonine kinase activity),GO:0004713(protein tyrosine kinase activity),GO:0051301(cell division),GO:0042384(cilium assembly),GO:0007067(mitosis)	NA
comp131743_c0_seq1	1.122	4.53067	3.96214	0.0529127	0.199749	-1.8202	0.0464915	0.089048	-2.01365	0.610835	0.73269	-0.193444	signal transducing adaptor molecule	[T] Signal transduction mechanisms	GO:0005789(endoplasmic reticulum membrane),GO:0016021(integral to membrane),GO:0005792(microsome),GO:0005741(mitochondrial outer membrane),GO:0005778(peroxisomal membrane),GO:0005524(ATP binding),GO:0004467(long-chain fatty acid-CoA ligase activity),GO:0006631(fatty acid metabolic process),GO:0007611(learning or memory),GO:0035338(long-chain fatty-acyl-CoA biosynthetic process),GO:0019432(triglyc…	00071(Fatty acid metabolism),03320(PPAR signaling pathway),04146(Peroxisome),04920(Adipocytokine signaling pathway)
comp131848_c0_seq1	1.65737	5.55917	3.77023	0.00433703	0.130239	-1.18576	0.00126192	0.0120906	-1.74597	0.0177239	0.172981	-0.560216	activin receptor type-2A	[T] Signal transduction mechanisms	GO:0005829(cytosol),GO:0016020(membrane),GO:0005525(GTP binding),GO:0005096(GTPase activator activity),GO:0051020(GTPase binding),GO:0005085(guanyl-nucleotide exchange factor activity),GO:0017124(SH3 domain binding),GO:0006915(apoptosis),GO:0007411(axon guidance),GO:0007596(blood coagulation),GO:0007229(integrin-mediated signaling pathway),GO:0006911("phagocytosis, engulfment"),GO:0007264(small G…	NA
comp131855_c0_seq1	1.66152	4.5037	2.24687	0.390056	0.49014	-0.435414	0.0101404	0.0354409	-1.43861	0.031558	0.192001	-1.00319	endothelial differentiation, lysophosphatidic acid G protein-coupled receptor 4	[R] General function prediction only	GO:0035097(histone methyltransferase complex),GO:0018024(histone-lysine N-methyltransferase activity),GO:0005515(protein binding),GO:0044212(transcription regulatory region DNA binding),GO:0008270(zinc ion binding),GO:0006342(chromatin silencing),GO:0051568(histone H3-K4 methylation),GO:0001555(oocyte growth),GO:0008284(positive regulation of cell proliferation),GO:0033148(positive regulation of …	NA
comp13188_c0_seq1	4.69135	16.694	12.7209	0.0126711	0.153704	-1.43913	0.00134033	0.0124712	-1.83125	0.0891485	0.266404	-0.392129	ubiquilin	[O] Posttranslational modification, protein turnover, chaperones ;[R] General function prediction only	GO:0005743(mitochondrial inner membrane),GO:0070469(respiratory chain),GO:0004222(metalloendopeptidase activity),GO:0008270(zinc ion binding),GO:0022900(electron transport chain),GO:0006508(proteolysis),GO:0006810(transport)	00190(Oxidative phosphorylation),04260(Cardiac muscle contraction),05010(Alzheimer's disease),05012(Parkinson's disease),05016(Huntington's disease)
comp131977_c0_seq1	0.517588	4.47246	1.89569	0.0104376	0.148583	-1.87285	0.0327003	0.0708286	-3.11119	0.0695768	0.24253	-1.23835	phosphatidylinositol 3-kinase	[T] Signal transduction mechanisms ;[U] Intracellular trafficking, secretion, and vesicular transport	GO:0016021(integral to membrane),GO:0005524(ATP binding),GO:0004714(transmembrane receptor protein tyrosine kinase activity)	NA
comp38856_c1_seq1	18.3747	3.31496	10.9347	0.283824	0.398983	0.748808	0.0987231	0.150857	2.47065	0.00222812	0.15369	1.72185	naked cuticle	-	GO:0000790(nuclear chromatin),GO:0005876(spindle microtubule),GO:0017053(transcriptional repressor complex),GO:0042826(histone deacetylase binding),GO:0003714(transcription corepressor activity),GO:0044212(transcription regulatory region DNA binding),GO:0044255(cellular lipid metabolic process),GO:0016568(chromatin modification),GO:0046329(negative regulation of JNK cascade),GO:2000191(regulation…	NA
comp132307_c0_seq1	0.765553	15.6942	5.58106	0.317299	0.427921	-2.86597	0.0207619	0.0538438	-4.35758	0.090429	0.267882	-1.49162	hemopoietic cell kinase	[T] Signal transduction mechanisms	NA	00240(Pyrimidine metabolism)
comp13231_c0_seq2	2.24272	11.8809	6.41375	0.0209605	0.167467	-1.51592	0.00561308	0.025584	-2.40532	0.0216084	0.177467	-0.889405	zinc finger and BTB domain-containing protein 11	[R] General function prediction only	GO:0016021(integral to membrane),GO:0005886(plasma membrane),GO:0005524(ATP binding),GO:0050839(cell adhesion molecule binding),GO:0048602(fibroblast growth factor 1 binding),GO:0005007(fibroblast growth factor-activated receptor activity),GO:0001948(glycoprotein binding),GO:0008201(heparin binding),GO:0021954(central nervous system neuron development),GO:0021837(motogenic signaling involved in p…	04010(MAPK signaling pathway),04520(Adherens junction),04810(Regulation of actin cytoskeleton),05200(Pathways in cancer),05215(Prostate cancer),05218(Melanoma)
comp13239_c0_seq1	2.044	9.14893	4.83883	0.130753	0.2673	-1.24326	0.000307071	0.00683675	-2.16221	0.0544468	0.222623	-0.918945	zinc finger and BTB domain-containing protein 1	[R] General function prediction only	GO:0005887(integral to plasma membrane),GO:0005624(membrane fraction),GO:0015355(secondary active monocarboxylate transmembrane transporter activity),GO:0015293(symporter activity),GO:0015711(organic anion transport)	NA
comp1324_c0_seq1	0.489658	4.43298	2.37103	0.0853814	0.227184	-2.27567	0.0106777	0.0364537	-3.17843	0.0834515	0.25883	-0.902762	lysophospholipase	[R] General function prediction only	GO:0005887(integral to plasma membrane),GO:0005524(ATP binding),GO:0005388(calcium-transporting ATPase activity),GO:0005516(calmodulin binding),GO:0046872(metal ion binding),GO:0005515(protein binding),GO:0006754(ATP biosynthetic process),GO:0030168(platelet activation)	04020(Calcium signaling pathway)
comp132441_c0_seq1	0.815055	6.18296	5.26787	0.0349642	0.184739	-2.69225	0.00862135	0.0323977	-2.92333	0.463877	0.615602	-0.231079	histone acetyltransferase MYST3	[B] Chromatin structure and dynamics	GO:0005764(lysosome),GO:0004567(beta-mannosidase activity),GO:0043169(cation binding),GO:0005975(carbohydrate metabolic process)	00511(Other glycan degradation),04142(Lysosome)
comp13245_c0_seq1	2.21804	8.89585	5.59466	0.00882256	0.145625	-1.33476	0.00107963	0.0112989	-2.00385	0.0134128	0.164846	-0.669082	amyloid beta precursor protein binding protein 1	[O] Posttranslational modification, protein turnover, chaperones	GO:0005826(actomyosin contractile ring),GO:0032154(cleavage furrow),GO:0005829(cytosol),GO:0005634(nucleus),GO:0001726(ruffle),GO:0001725(stress fiber),GO:0051015(actin filament binding),GO:0005524(ATP binding),GO:0005516(calmodulin binding),GO:0000146(microfilament motor activity),GO:0043495(protein anchor),GO:0042803(protein homodimerization activity),GO:0031532(actin cytoskeleton reorganizatio…	04530(Tight junction),05416(Viral myocarditis)
comp13254_c0_seq1	77.088	203.725	151.161	0.00324655	0.127414	-0.971504	0.000269481	0.00646901	-1.40204	0.00359627	0.154635	-0.430541	F-type H+-transporting ATPase subunit beta	[C] Energy production and conversion	GO:0003995(acyl-CoA dehydrogenase activity),GO:0003997(acyl-CoA oxidase activity),GO:0050660(flavin adenine dinucleotide binding),GO:0006091(generation of precursor metabolites and energy),GO:0006693(prostaglandin metabolic process)	00071(Fatty acid metabolism),00592(alpha-Linolenic acid metabolism),01040(Biosynthesis of unsaturated fatty acids),03320(PPAR signaling pathway),04146(Peroxisome)
comp13292_c0_seq1	2.07122	9.03787	4.55383	0.0146508	0.158022	-1.1366	0.00325554	0.0194053	-2.12551	0.00781748	0.160415	-0.988903	vesicle-fusing ATPase	[O] Posttranslational modification, protein turnover, chaperones	GO:0005634(nucleus),GO:0005524(ATP binding),GO:0004674(protein serine/threonine kinase activity),GO:0006915(apoptosis),GO:0006917(induction of apoptosis),GO:0007243(intracellular protein kinase cascade)	NA
comp13301_c0_seq1	2.11004	11.6391	6.96048	0.0558654	0.202128	-1.72192	3.52121e-05	0.00390031	-2.46364	0.0569456	0.22567	-0.741724	tousled-like kinase	[T] Signal transduction mechanisms	GO:0015629(actin cytoskeleton),GO:0005829(cytosol),GO:0042802(identical protein binding),GO:0005083(small GTPase regulator activity),GO:0007596(blood coagulation),GO:0006952(defense response),GO:0008544(epidermis development),GO:0006955(immune response),GO:0050852(T cell receptor signaling pathway)	04062(Chemokine signaling pathway),04520(Adherens junction),04666(Fc gamma R-mediated phagocytosis),04810(Regulation of actin cytoskeleton),05100(Bacterial invasion of epithelial cells),05130(Pathogenic Escherichia coli infection),05131(Shigellosis)
comp133075_c0_seq1	0.356281	4.39069	2.69852	0.152211	0.286973	-2.92108	0.00442499	0.0226765	-3.62336	0.240564	0.425885	-0.702277	protein-tyrosine phosphatase	[T] Signal transduction mechanisms	GO:0005615(extracellular space),GO:0005606(laminin-1 complex),GO:0043259(laminin-10 complex),GO:0005607(laminin-2 complex),GO:0043257(laminin-8 complex),GO:0048471(perinuclear region of cytoplasm),GO:0005201(extracellular matrix structural constituent),GO:0007411(axon guidance),GO:0042476(odontogenesis),GO:0030335(positive regulation of cell migration),GO:0050679(positive regulation of epithelial…	04510(Focal adhesion),04512(ECM-receptor interaction),05200(Pathways in cancer),05222(Small cell lung cancer)
comp52160_c0_seq1	8.18231	55.7156	34.962	0.0984772	0.238913	-2.09521	0.000243752	0.00627726	-2.7675	0.147203	0.332782	-0.672294	moesin	[R] General function prediction only	GO:0005829(cytosol),GO:0005634(nucleus),GO:0003987(acetate-CoA ligase activity),GO:0016208(AMP binding),GO:0005524(ATP binding),GO:0006069(ethanol oxidation),GO:0008610(lipid biosynthetic process),GO:0006805(xenobiotic metabolic process)	00010(Glycolysis / Gluconeogenesis),00620(Pyruvate metabolism),00640(Propanoate metabolism),00720(Reductive carboxylate cycle (CO2 fixation)
comp13321_c0_seq1	23.1128	155.394	50.8017	0.0679653	0.212523	-1.13618	0.000209929	0.00594205	-2.74917	0.000946115	0.15369	-1.61299	type I keratin, acidic	-	GO:0005737(cytoplasm),GO:0005874(microtubule),GO:0019718(rough microsome),GO:0019719(smooth microsome),GO:0005516(calmodulin binding),GO:0007026(negative regulation of microtubule depolymerization)	NA
comp13347_c0_seq2	24.692	68.1559	43.7797	0.300103	0.413003	-0.826216	0.0234754	0.0577401	-1.46479	0.200023	0.386396	-0.638577	tropomyosin 2	[Z] Cytoskeleton	GO:0005737(cytoplasm),GO:0016020(membrane),GO:0046872(metal ion binding),GO:0004438(phosphatidylinositol-3-phosphatase activity),GO:0004725(protein tyrosine phosphatase activity),GO:0046856(phosphatidylinositol dephosphorylation)	NA
comp133498_c0_seq1	0.338154	4.5452	2.45425	0.116004	0.253589	-2.85953	0.0672173	0.114483	-3.74859	0.22424	0.410365	-0.889063	polypeptide N-acetylgalactosaminyltransferase	[O] Posttranslational modification, protein turnover, chaperones	GO:0005524(ATP binding),GO:0046872(metal ion binding),GO:0005515(protein binding),GO:0004674(protein serine/threonine kinase activity),GO:0008016(regulation of heart contraction)	NA
comp133522_c0_seq1	0.229751	4.83916	1.79734	0.0950142	0.236274	-2.96772	0.00419072	0.0220215	-4.39661	0.0123945	0.16438	-1.42889	ETS translocation variant 1/4/5	[K] Transcription	GO:0009986(cell surface),GO:0005737(cytoplasm),GO:0005615(extracellular space),GO:0005886(plasma membrane),GO:0005509(calcium ion binding),GO:0005095(GTPase inhibitor activity),GO:0008201(heparin binding),GO:0043237(laminin-1 binding),GO:0042803(protein homodimerization activity),GO:0043394(proteoglycan binding),GO:0048495(Roundabout binding),GO:0061364(apoptosis involved in luteolysis),GO:004884…	04360(Axon guidance)
comp45104_c0_seq1	23.427	38.5263	49.7175	0.00412314	0.129372	-1.08558	0.0230365	0.0571118	-0.717673	0.0460123	0.21083	0.36791	protease, serine, 8 (prostasin)	[E] Amino acid transport and metabolism	GO:0031966(mitochondrial membrane),GO:0047620(acylglycerol kinase activity),GO:0005524(ATP binding),GO:0004143(diacylglycerol kinase activity),GO:0003951(NAD+ kinase activity),GO:0007205(activation of protein kinase C activity by G-protein coupled receptor protein signaling pathway)	00561(Glycerolipid metabolism)
comp13363_c0_seq1	6.35995	11.656	10.5369	0.0217302	0.168638	-0.728363	0.0137902	0.0421036	-0.873985	0.312176	0.491206	-0.145622	protein serine kinase H	[T] Signal transduction mechanisms	GO:0005789(endoplasmic reticulum membrane),GO:0016021(integral to membrane),GO:0006501(C-terminal protein lipidation),GO:0016254(preassembly of GPI anchor in ER membrane)	00563(Glycosylphosphatidylinositol(GPI)
comp133645_c0_seq1	0.165243	5.09373	1.65149	0.36729	0.47016	-3.32111	0.00955149	0.0342472	-4.94606	0.100713	0.280519	-1.62495	SH2 domain protein 1A	[U] Intracellular trafficking, secretion, and vesicular transport	GO:0016021(integral to membrane),GO:0033179("proton-transporting V-type ATPase, V0 domain"),GO:0015078(hydrogen ion transmembrane transporter activity),GO:0016787(hydrolase activity),GO:0015991(ATP hydrolysis coupled proton transport)	00190(Oxidative phosphorylation),04145(Phagosome),04966(Collecting duct acid secretion),05110(Vibrio cholerae infection),05120(Epithelial cell signaling in Helicobacter pylori infection)
comp13368_c0_seq1	4.64667	11.0589	8.8081	0.0331577	0.182719	-0.922631	0.0105389	0.0361859	-1.25094	0.0351392	0.196312	-0.32831	propionyl-CoA carboxylase alpha chain	[I] Lipid transport and metabolism ;[E] Amino acid transport and metabolism	GO:0016021(integral to membrane),GO:0005624(membrane fraction),GO:0043005(neuron projection),GO:0043025(neuronal cell body),GO:0005886(plasma membrane),GO:0005802(trans-Golgi network),GO:0030140(trans-Golgi network transport vesicle),GO:0005524(ATP binding),GO:0004008(copper-exporting ATPase activity),GO:0005515(protein binding),GO:0016532(superoxide dismutase copper chaperone activity),GO:000675…	NA
comp133848_c0_seq1	1.05784	26.4308	8.18259	0.0654265	0.210078	-2.95144	0.0537456	0.0983541	-4.64303	0.0856557	0.26197	-1.69159	1-alkyl-2-acetylglycerophosphocholine esterase	[I] Lipid transport and metabolism	GO:0005634(nucleus),GO:0003677(DNA binding),GO:0008270(zinc ion binding),GO:0006366(transcription from RNA polymerase II promoter)	NA
comp13391_c0_seq1	1.9575	7.99086	3.85997	0.08627	0.227809	-0.979577	0.00692548	0.0287847	-2.02934	0.010752	0.164172	-1.04976	cullin 2	[O] Posttranslational modification, protein turnover, chaperones	GO:0005829(cytosol),GO:0005576(extracellular region),GO:0070776(MOZ/MORF histone acetyltransferase complex),GO:0005515(protein binding),GO:0008270(zinc ion binding),GO:0043966(histone H3 acetylation),GO:0030168(platelet activation),GO:0002576(platelet degranulation)	NA
comp13393_c0_seq1	2.6827	11.8663	4.59865	0.149221	0.284398	-0.777526	0.0138493	0.0422136	-2.14512	0.0234041	0.180157	-1.36759	nuclear transcription factor Y, beta	[K] Transcription	GO:0000932(cytoplasmic mRNA processing body),GO:0005829(cytosol),GO:0035068(micro-ribonucleoprotein complex),GO:0005845(mRNA cap binding complex),GO:0005634(nucleus),GO:0005844(polysome),GO:0016442(RNA-induced silencing complex),GO:0070551("endoribonuclease activity, cleaving siRNA-paired mRNA"),GO:0046872(metal ion binding),GO:0005515(protein binding),GO:0000340(RNA 7-methylguanosine cap binding…	NA
comp64982_c0_seq1	6.22303	23.8148	16.7832	0.0243098	0.171895	-1.43132	0.00664909	0.0281743	-1.93617	0.0940316	0.272302	-0.504847	mitogen-activated protein kinase kinase kinase kinase 4	[T] Signal transduction mechanisms	GO:0005765(lysosomal membrane),GO:0030246(carbohydrate binding),GO:0032450(maltose alpha-glucosidase activity)	00052(Galactose metabolism),00500(Starch and sucrose metabolism),04142(Lysosome)
comp13399_c0_seq1	2.45604	25.5683	9.88165	0.163917	0.297004	-2.00842	0.0158856	0.0458193	-3.37995	0.0275767	0.185476	-1.37153	vav oncogene	[T] Signal transduction mechanisms	GO:0051082(unfolded protein binding),GO:0051086(chaperone mediated protein folding independent of cofactor)	NA
comp134167_c0_seq1	0.848731	3.79302	3.40538	0.117705	0.255165	-2.00443	0.00320856	0.0192668	-2.15997	0.734404	0.826428	-0.155533	slingshot	[V] Defense mechanisms	GO:0005615(extracellular space),GO:0005125(cytokine activity),GO:0005126(cytokine receptor binding),GO:0006955(immune response)	04060(Cytokine-cytokine receptor interaction),04630(Jak-STAT signaling pathway),04672(Intestinal immune network for IgA production)
comp13422_c0_seq1	2.3533	11.0394	6.65113	0.0956159	0.236751	-1.49891	0.00574696	0.0259271	-2.2299	0.0939446	0.272259	-0.730984	fatty acid desaturase 3 (delta-6 desaturase)	[I] Lipid transport and metabolism	GO:0030424(axon),GO:0005905(coated pit),GO:0005794(Golgi apparatus),GO:0016021(integral to membrane),GO:0003677(DNA binding),GO:0008201(heparin binding),GO:0046872(metal ion binding),GO:0004867(serine-type endopeptidase inhibitor activity),GO:0008344(adult locomotory behavior),GO:0006915(apoptosis),GO:0008088(axon cargo transport),GO:0016199(axon midline choice point recognition),GO:0007155(cell …	05010(Alzheimer's disease)
comp13426_c0_seq1	4.0298	38.312	12.8636	0.153733	0.288344	-1.67451	0.0202601	0.0530301	-3.24902	0.0180211	0.173183	-1.57451	apoptosis regulator BAX, membrane protein (BCL2-associated)	-	GO:0016021(integral to membrane),GO:0005886(plasma membrane),GO:0004983(neuropeptide Y receptor activity)	04080(Neuroactive ligand-receptor interaction)
comp13427_c0_seq1	7.40007	22.9535	10.2609	0.138285	0.274301	-0.471541	0.00147208	0.012987	-1.63311	0.00253355	0.15369	-1.16157	nuclear factor, interleukin 3 regulated	[K] Transcription	GO:0032009(early phagosome),GO:0005789(endoplasmic reticulum membrane),GO:0005768(endosome),GO:0016021(integral to membrane),GO:0005764(lysosome),GO:0035197(siRNA binding),GO:0004888(transmembrane signaling receptor activity),GO:0006954(inflammatory response),GO:0045087(innate immune response),GO:0045356(positive regulation of interferon-alpha biosynthetic process),GO:0045359(positive regulation …	04620(Toll-like receptor signaling pathway),05142(Chagas disease),05144(Malaria)
comp1343_c0_seq1	0.975403	4.13251	4.05223	0.000501444	0.111826	-2.05464	0.000389563	0.00749495	-2.08295	0.788226	0.864667	-0.0283038	protein MYSM1	[O] Posttranslational modification, protein turnover, chaperones	GO:0005515(protein binding),GO:0008270(zinc ion binding)	NA
comp1343_c1_seq1	0	0.957989	0	#N/A	#N/A	#N/A	0.140691	0.196641	#NAME?	0.140691	0.325779	#NAME?	protein MYSM1	[O] Posttranslational modification, protein turnover, chaperones	GO:0005694(chromosome),GO:0005634(nucleus),GO:0005524(ATP binding),GO:0003918(DNA topoisomerase (ATP-hydrolyzing) activity),GO:0006265(DNA topological change),GO:0006355("regulation of transcription, DNA-dependent")	NA
comp134487_c0_seq1	1.61322	7.74464	4.69155	0.000580234	0.112561	-1.54012	8.15342e-05	0.00456599	-2.26325	0.00117876	0.15369	-0.723134	F-box protein 28	-	GO:0005680(anaphase-promoting complex),GO:0005829(cytosol),GO:0005739(mitochondrion),GO:0031625(ubiquitin protein ligase binding),GO:0044419(interspecies interaction between organisms),GO:0006511(ubiquitin-dependent protein catabolic process),GO:0001570(vasculogenesis)	04120(Ubiquitin mediated proteolysis)
comp134502_c0_seq1	0.440423	4.83658	1.99759	0.0655768	0.210171	-2.1813	0.0177139	0.0488143	-3.45702	0.0276976	0.185507	-1.27573	dishevelled associated activator of morphogenesis	[T] Signal transduction mechanisms ;[Z] Cytoskeleton	NA	NA
comp13452_c0_seq1	0.516666	6.61262	2.07683	0.245985	0.366663	-2.00708	0.00833937	0.0318459	-3.67792	0.0231067	0.179639	-1.67084	lamin	[D] Cell cycle control, cell division, chromosome partitioning ;[Y] Nuclear structure	GO:0035556(intracellular signal transduction)	NA
comp13454_c0_seq1	15.1138	14.4668	20.995	0.0814276	0.22414	-0.474177	0.774836	0.799162	0.0631237	0.0426167	0.206729	0.537301	solute carrier family 25 (mitochondrial carrier; adenine nucleotide translocator)	[C] Energy production and conversion	GO:0005737(cytoplasm),GO:0005730(nucleolus),GO:0019208(phosphatase regulator activity),GO:0043565(sequence-specific DNA binding),GO:0003700(sequence-specific DNA binding transcription factor activity),GO:0046332(SMAD binding),GO:0008270(zinc ion binding)	NA
comp13464_c0_seq1	2.33893	10.0747	7.47078	0.0497085	0.197083	-1.67541	0.00458484	0.0230548	-2.10682	0.160526	0.347721	-0.43141	DNA-directed RNA polymerase, mitochondrial	[K] Transcription ;[L] Replication, recombination and repair	GO:0005737(cytoplasm),GO:0016605(PML body),GO:0005524(ATP binding),GO:0004674(protein serine/threonine kinase activity),GO:0006915(apoptosis),GO:0006355("regulation of transcription, DNA-dependent"),GO:0006974(response to DNA damage stimulus),GO:0006351("transcription, DNA-dependent")	NA
comp13466_c0_seq1	2.3875	19.1659	8.75622	0.169353	0.302218	-1.87481	0.0306234	0.0680301	-3.00497	0.0835171	0.258971	-1.13016	FK506-binding protein 7	[O] Posttranslational modification, protein turnover, chaperones	GO:0005634(nucleus),GO:0003677(DNA binding),GO:0008270(zinc ion binding),GO:0006355("regulation of transcription, DNA-dependent"),GO:0006351("transcription, DNA-dependent")	NA
comp134667_c0_seq1	2.07542	3.79902	3.56359	0.0629086	0.207916	-0.779929	0.0331754	0.0714722	-0.872225	0.55163	0.687216	-0.0922959	syntaxin 17	[U] Intracellular trafficking, secretion, and vesicular transport	GO:0016021(integral to membrane),GO:0022891(substrate-specific transmembrane transporter activity),GO:0008643(carbohydrate transport)	NA
comp13467_c0_seq1	17.1001	30.999	23.5251	0.0691424	0.213198	-0.460196	0.00264559	0.0175527	-0.858219	0.0484057	0.21424	-0.398023	20S proteasome subunit beta 5	[O] Posttranslational modification, protein turnover, chaperones	GO:0005634(nucleus),GO:0003677(DNA binding),GO:0008270(zinc ion binding),GO:0006355("regulation of transcription, DNA-dependent"),GO:0006351("transcription, DNA-dependent")	NA
comp134705_c0_seq1	1.33303	7.85399	4.79658	0.00671322	0.140028	-1.8473	0.000558074	0.00857217	-2.55872	0.0105477	0.163999	-0.711421	neurolysin	[O] Posttranslational modification, protein turnover, chaperones	GO:0000932(cytoplasmic mRNA processing body),GO:0016874(ligase activity),GO:0008270(zinc ion binding)	NA
comp134896_c0_seq1	0.594971	1.36925	1.25919	0.132478	0.268951	-1.0816	0.101287	0.153595	-1.20249	0.459922	0.612116	-0.120891	chondroitin sulfate proteoglycan 4	[R] General function prediction only	GO:0000139(Golgi membrane),GO:0019894(kinesin binding),GO:0005078(MAP-kinase scaffold activity),GO:0019901(protein kinase binding),GO:0016192(vesicle-mediated transport)	04010(MAPK signaling pathway)
comp13516_c0_seq1	3.50164	5.31799	8.22594	0.0637214	0.208861	-1.23215	0.110833	0.164213	-0.60285	0.134788	0.319637	0.6293	Ras-related protein Rab-7B	[R] General function prediction only	GO:0005829(cytosol),GO:0003677(DNA binding),GO:0005515(protein binding),GO:0005089(Rho guanyl-nucleotide exchange factor activity),GO:0006915(apoptosis),GO:0007411(axon guidance),GO:0008624(induction of apoptosis by extracellular signals),GO:0048011(nerve growth factor receptor signaling pathway),GO:0035023(regulation of Rho protein signal transduction),GO:0007264(small GTPase mediated signal tra…	04010(MAPK signaling pathway),04012(ErbB signaling pathway),04013(MAPK signaling pathway - fly),04062(Chemokine signaling pathway),04320(Dorso-ventral axis formation),04510(Focal adhesion),04540(Gap junction),04630(Jak-STAT signaling pathway),04650(Natural killer cell mediated cytotoxicity),04660(T cell receptor signaling pathway),04662(B cell receptor signaling pathway),04664(Fc epsilon RI signa…
comp13518_c0_seq1	0.55228	12.9231	5.35317	0.00564042	0.13684	-3.27692	0.0575033	0.103021	-4.54841	0.132888	0.317581	-1.27149	adrenergic receptor, alpha 2a	[R] General function prediction only	GO:0050660(flavin adenine dinucleotide binding),GO:0003676(nucleic acid binding),GO:0017150(tRNA dihydrouridine synthase activity),GO:0008270(zinc ion binding),GO:0008033(tRNA processing)	NA
comp13528_c0_seq1	36.9074	165.225	68.3313	0.0629351	0.207925	-0.888636	9.11945e-05	0.00467374	-2.16245	0.00227504	0.15369	-1.27382	20S proteasome subunit beta 3	[O] Posttranslational modification, protein turnover, chaperones	GO:0016020(membrane),GO:0005524(ATP binding),GO:0004715(non-membrane spanning protein tyrosine kinase activity),GO:0005515(protein binding),GO:0004871(signal transducer activity),GO:0046777(protein autophosphorylation)	NA
comp13552_c0_seq1	1.12119	6.98952	4.96296	0.00936	0.146039	-2.14617	0.00429433	0.0223015	-2.64016	0.0751131	0.249796	-0.493991	plexin A	[T] Signal transduction mechanisms	GO:0005764(lysosome),GO:0001735(prenylcysteine oxidase activity),GO:0030328(prenylcysteine catabolic process)	NA
comp13564_c0_seq1	4.18667	10.4246	6.41691	0.0893718	0.230745	-0.616076	0.00683713	0.0285779	-1.31612	0.0149708	0.16724	-0.700049	actin-related protein 8	[Z] Cytoskeleton	GO:0005737(cytoplasm),GO:0005731(nucleolus organizer region),GO:0016811("hydrolase activity, acting on carbon-nitrogen (but not peptide) bonds, in linear amides"),GO:0070403(NAD+ binding),GO:0008270(zinc ion binding),GO:0006342(chromatin silencing),GO:0007072(positive regulation of transcription on exit from mitosis),GO:0006476(protein deacetylation),GO:0009303(rRNA transcription)	NA
comp13569_c0_seq1	3.07595	26.0143	14.4349	0.0802422	0.223257	-2.23045	0.014173	0.0428293	-3.0802	0.0656831	0.237565	-0.849749	ubiquitin-conjugating enzyme E2 H	[O] Posttranslational modification, protein turnover, chaperones	GO:0000932(cytoplasmic mRNA processing body),GO:0016874(ligase activity),GO:0008270(zinc ion binding)	NA
comp135714_c0_seq1	1.28169	23.6458	9.19439	0.0105333	0.148861	-2.84271	0.0036938	0.0206644	-4.20547	0.00584553	0.157074	-1.36276	tyrosine kinase receptor 1	[T] Signal transduction mechanisms	GO:0005783(endoplasmic reticulum),GO:0005576(extracellular region),GO:0016020(membrane),GO:0004872(receptor activity),GO:0007411(axon guidance),GO:0007267(cell-cell signaling)	04360(Axon guidance)
comp13576_c0_seq1	0.586806	18.3007	8.059	0.0884943	0.22991	-3.77965	0.0063006	0.0272637	-4.96287	0.0314149	0.191823	-1.18323	forkhead box protein A1, hepatocyte nuclear factor 3-alpha	[K] Transcription	GO:0005964(phosphorylase kinase complex),GO:0005524(ATP binding),GO:0005516(calmodulin binding),GO:0004689(phosphorylase kinase activity),GO:0005978(glycogen biosynthetic process)	04020(Calcium signaling pathway),04910(Insulin signaling pathway)
comp135813_c0_seq1	1.04717	2.58934	1.36237	0.427431	0.514365	-0.379624	0.00221758	0.0160296	-1.30609	0.0392691	0.202037	-0.926469	Ras-related protein Rab-7L1	[T] Signal transduction mechanisms	NA	NA
comp13590_c0_seq1	51.4788	2.75541	40.6852	0.4344	0.520346	0.339473	0.028416	0.0648046	4.22364	0.0533716	0.221774	3.88417	mucin 1, transmembrane	-	NA	04530(Tight junction)
comp13594_c0_seq1	78.988	158.639	101.007	0.315828	0.426623	-0.354749	0.00881019	0.0327709	-1.00604	0.0418388	0.206063	-0.651293	glutathione S-transferase	-	GO:0005634(nucleus),GO:0003677(DNA binding),GO:0007219(Notch signaling pathway)	NA
comp13611_c0_seq1	59.9408	111.75	81.0708	0.115378	0.252878	-0.435643	0.00740688	0.0298387	-0.898665	0.0467522	0.211932	-0.463022	casein kinase 2, beta polypeptide	[T] Signal transduction mechanisms ;[D] Cell cycle control, cell division, chromosome partitioning ;[K] Transcription	GO:0030057(desmosome),GO:0016021(integral to membrane),GO:0005886(plasma membrane),GO:0005509(calcium ion binding),GO:0007156(homophilic cell adhesion)	05412(Arrhythmogenic right ventricular cardiomyopathy (ARVC)
comp13612_c0_seq1	1.90258	8.09562	5.22974	0.0767069	0.220124	-1.45878	0.00393205	0.0214243	-2.08919	0.110507	0.291588	-0.630402	alcohol dehydrogenase	[Q] Secondary metabolites biosynthesis, transport and catabolism	GO:0003700(sequence-specific DNA binding transcription factor activity),GO:0009615(response to virus)	04620(Toll-like receptor signaling pathway),04622(RIG-I-like receptor signaling pathway),04623(Cytosolic DNA-sensing pathway)
comp13613_c0_seq1	0.852657	8.9275	4.50802	0.0297278	0.178605	-2.40246	0.0382362	0.0782526	-3.38822	0.0982515	0.277846	-0.985761	5'-methylthioadenosine phosphorylase	[F] Nucleotide transport and metabolism	GO:0005793(endoplasmic reticulum-Golgi intermediate compartment),GO:0016459(myosin complex),GO:0005524(ATP binding),GO:0003677(DNA binding),GO:0008094(DNA-dependent ATPase activity),GO:0003774(motor activity),GO:0005515(protein binding),GO:0006916(anti-apoptosis),GO:0006259(DNA metabolic process)	NA
comp13618_c0_seq2	3.6571	7.80904	6.29801	0.0144935	0.157861	-0.784197	0.00472561	0.0234441	-1.09445	0.078003	0.253072	-0.310249	cholest-5-ene-3beta,7alpha-diol 3beta-dehydrogenase	[I] Lipid transport and metabolism ;[E] Amino acid transport and metabolism	GO:0005789(endoplasmic reticulum membrane),GO:0016021(integral to membrane),GO:0004579(dolichyl-diphosphooligosaccharide-protein glycotransferase activity),GO:0018279(protein N-linked glycosylation via asparagine)	00510(N-Glycan biosynthesis)
comp13625_c0_seq1	5.64778	26.363	11.5505	0.0433662	0.191646	-1.0322	0.000398401	0.00755185	-2.22276	0.00681851	0.158524	-1.19056	histone acetyltransferase 1	[B] Chromatin structure and dynamics	NA	NA
comp13633_c0_seq1	2.88599	12.5879	5.47	0.137063	0.272961	-0.922476	0.00511812	0.0244152	-2.1249	0.00910156	0.161716	-1.20243	type II pantothenate kinase	[H] Coenzyme transport and metabolism	GO:0008234(cysteine-type peptidase activity),GO:0004221(ubiquitin thiolesterase activity),GO:0006511(ubiquitin-dependent protein catabolic process)	NA
comp13639_c0_seq1	2.60733	6.83834	4.22683	0.146187	0.281175	-0.697002	0.0128525	0.0404911	-1.39107	0.0503259	0.216672	-0.694071	guanine nucleotide binding protein (G protein), alpha inhibiting activity polypeptide	[D] Cell cycle control, cell division, chromosome partitioning ;[T] Signal transduction mechanisms	GO:0016021(integral to membrane),GO:0005886(plasma membrane),GO:0005057(receptor signaling protein activity),GO:0008285(negative regulation of cell proliferation),GO:0050776(regulation of immune response),GO:0009615(response to virus),GO:0060337(type I interferon-mediated signaling pathway)	NA
comp136451_c0_seq1	1.01336	6.35247	2.64692	0.230052	0.353969	-1.38517	0.0186675	0.0504156	-2.64817	0.0585976	0.227501	-1.263	KRAB domain-containing zinc finger protein	[R] General function prediction only	GO:0005737(cytoplasm),GO:0005634(nucleus),GO:0001932(regulation of protein phosphorylation)	05211(Renal cell carcinoma)
comp136499_c0_seq1	3.32616	13.3644	6.76789	0.0272294	0.175145	-1.02485	0.00053087	0.00839384	-2.00647	0.0049993	0.155119	-0.98162	geranylgeranyl diphosphate synthase, type III	[H] Coenzyme transport and metabolism	NA	00250(Alanine, aspartate and glutamate metabolism),00330(Arginine and proline metabolism)
comp13653_c0_seq1	0.740535	5.65423	3.28381	0.0131574	0.155302	-2.14873	0.00013234	0.00526683	-2.93269	0.0154031	0.167665	-0.783959	bromodomain and WD repeat domain containing protein 1/3	[R] General function prediction only	GO:0030131(clathrin adaptor complex),GO:0030665(clathrin coated vesicle membrane),GO:0005794(Golgi apparatus),GO:0005488(binding),GO:0008565(protein transporter activity),GO:0006897(endocytosis),GO:0006886(intracellular protein transport)	04144(Endocytosis),05016(Huntington's disease)
comp136603_c0_seq1	6.21026	22.5519	13.7146	0.0474964	0.195632	-1.14298	0.00385891	0.021191	-1.86053	0.0223909	0.178437	-0.717543	methyl CpG binding protein 2	[K] Transcription ;[B] Chromatin structure and dynamics	GO:0016021(integral to membrane),GO:0015179(L-amino acid transmembrane transporter activity),GO:0015175(neutral amino acid transmembrane transporter activity)	NA
comp136631_c0_seq1	0.470088	4.24991	1.93122	0.0369559	0.186187	-2.03851	0.00807325	0.031272	-3.17643	0.0152351	0.167472	-1.13792	dishevelled associated activator of morphogenesis	[T] Signal transduction mechanisms ;[Z] Cytoskeleton	GO:0005634(nucleus),GO:0003677(DNA binding),GO:0003887(DNA-directed DNA polymerase activity),GO:0046872(metal ion binding),GO:0043221(SMC protein binding),GO:0051301(cell division),GO:0006260(DNA replication),GO:0006302(double-strand break repair),GO:0007076(mitotic chromosome condensation),GO:0042493(response to drug),GO:0007062(sister chromatid cohesion)	03018(RNA degradation)
comp13675_c0_seq1	2.59134	9.19589	4.27536	0.158979	0.292629	-0.722348	0.00374361	0.0208061	-1.82729	0.0137921	0.16576	-1.10494	H/ACA ribonucleoprotein complex subunit 1	[J] Translation, ribosomal structure and biogenesis	GO:0005737(cytoplasm),GO:0005845(mRNA cap binding complex),GO:0000339(RNA cap binding),GO:0003743(translation initiation factor activity),GO:0031625(ubiquitin protein ligase binding),GO:0006417(regulation of translation)	04150(mTOR signaling pathway),04910(Insulin signaling pathway)
comp13677_c0_seq1	1.53591	7.11202	4.98329	0.0162829	0.16052	-1.698	0.00290052	0.018296	-2.21116	0.0334149	0.194514	-0.513162	regulatory associated protein of mTOR	[D] Cell cycle control, cell division, chromosome partitioning	GO:0005634(nucleus),GO:0030529(ribonucleoprotein complex),GO:0000166(nucleotide binding),GO:0003723(RNA binding),GO:0006396(RNA processing)	05322(Systemic lupus erythematosus)
comp136771_c0_seq1	1.23788	9.11538	4.55137	0.032514	0.181971	-1.87843	0.00721213	0.0293745	-2.88043	0.0113901	0.16438	-1.002	nuclear factor of kappa light polypeptide gene enhancer in B-cells inhibitor-like 2	[S] Function unknown	GO:0016324(apical plasma membrane),GO:0030424(axon),GO:0005938(cell cortex),GO:0009986(cell surface),GO:0035253(ciliary rootlet),GO:0043198(dendritic shaft),GO:0005789(endoplasmic reticulum membrane),GO:0000139(Golgi membrane),GO:0030426(growth cone),GO:0005887(integral to plasma membrane),GO:0005765(lysosomal membrane),GO:0045121(membrane raft),GO:0005743(mitochondrial inner membrane),GO:0031594…	04310(Wnt signaling pathway),04330(Notch signaling pathway),04722(Neurotrophin signaling pathway),05010(Alzheimer's disease)
comp13681_c0_seq1	0.21131	9.39992	4.36555	0.0112899	0.150631	-4.36873	0.0106179	0.0363287	-5.47522	0.0198465	0.175132	-1.10648	adrenergic receptor, alpha 2a	[R] General function prediction only	GO:0005793(endoplasmic reticulum-Golgi intermediate compartment),GO:0016459(myosin complex),GO:0005524(ATP binding),GO:0003677(DNA binding),GO:0008094(DNA-dependent ATPase activity),GO:0003774(motor activity),GO:0005515(protein binding),GO:0006916(anti-apoptosis),GO:0006259(DNA metabolic process)	NA
comp136822_c0_seq1	1.19793	4.86548	4.48084	0.00472251	0.132989	-1.90322	0.00213927	0.0157589	-2.02204	0.530095	0.670415	-0.118813	peanut-like protein 1 (cell division control related protein 1)	[D] Cell cycle control, cell division, chromosome partitioning ;[Z] Cytoskeleton ;[U] Intracellular trafficking, secretion, and vesicular transport	GO:0005634(nucleus),GO:0003677(DNA binding),GO:0008270(zinc ion binding),GO:0006355("regulation of transcription, DNA-dependent"),GO:0006351("transcription, DNA-dependent")	NA
comp136839_c0_seq1	1.68051	11.5378	4.71606	0.0293997	0.178281	-1.48868	0.0271755	0.0631072	-2.77939	0.0528078	0.221003	-1.29071	transcription initiation factor TFIID TATA-box-binding protein	[K] Transcription	GO:0030054(cell junction),GO:0060205(cytoplasmic membrane-bounded vesicle lumen),GO:0005829(cytosol),GO:0009897(external side of plasma membrane),GO:0004000(adenosine deaminase activity),GO:0008270(zinc ion binding),GO:0006154(adenosine catabolic process),GO:0007155(cell adhesion),GO:0043103(hypoxanthine salvage),GO:0046103(inosine biosynthetic process),GO:0060169(negative regulation of adenosine…	00230(Purine metabolism),05340(Primary immunodeficiency)
comp13686_c0_seq1	4.38098	11.8118	8.52992	0.0238609	0.171288	-0.961279	0.00455702	0.0229943	-1.43091	0.0674063	0.239846	-0.469631	E3 ubiquitin-protein ligase ZNRF	[O] Posttranslational modification, protein turnover, chaperones	GO:0005634(nucleus),GO:0005524(ATP binding),GO:0000287(magnesium ion binding),GO:0030145(manganese ion binding),GO:0004652(polynucleotide adenylyltransferase activity),GO:0003723(RNA binding),GO:0006397(mRNA processing),GO:0043631(RNA polyadenylation),GO:0006351("transcription, DNA-dependent")	03018(RNA degradation)
comp136974_c0_seq1	0.622835	5.08895	2.06163	0.0379784	0.186975	-1.72686	0.00704585	0.0290195	-3.03045	0.00810754	0.160484	-1.30358	5'-AMP-activated protein kinase, catalytic alpha subunit	[T] Signal transduction mechanisms	GO:0042995(cell projection),GO:0005737(cytoplasm),GO:0005856(cytoskeleton),GO:0003779(actin binding),GO:0030833(regulation of actin filament polymerization)	04666(Fc gamma R-mediated phagocytosis),04810(Regulation of actin cytoskeleton),05100(Bacterial invasion of epithelial cells),05130(Pathogenic Escherichia coli infection),05131(Shigellosis)
comp137065_c0_seq1	0.834581	29.693	10.1557	0.1739	0.306398	-3.6051	0.016213	0.0463401	-5.15293	0.0306461	0.190514	-1.54783	mitogen-activated protein kinase kinase kinase kinase 1	[T] Signal transduction mechanisms	GO:0000785(chromatin),GO:0005634(nucleus),GO:0003677(DNA binding),GO:0016568(chromatin modification)	NA
comp13765_c0_seq1	2.90589	8.75399	5.71452	0.0186562	0.164159	-0.97565	0.00771288	0.0305166	-1.59096	0.0552088	0.223631	-0.615309	de-etiolated-1	[K] Transcription	GO:0003779(actin binding),GO:0005524(ATP binding),GO:0005516(calmodulin binding),GO:0046872(metal ion binding),GO:0004687(myosin light chain kinase activity)	04020(Calcium signaling pathway),04270(Vascular smooth muscle contraction),04510(Focal adhesion),04810(Regulation of actin cytoskeleton)
comp13767_c0_seq1	1.73333	18.723	7.51947	0.0609772	0.206107	-2.11708	0.00370995	0.0207063	-3.43319	0.0063705	0.158524	-1.31611	p21-activated kinase 1	[T] Signal transduction mechanisms	NA	04360(Axon guidance)
comp13771_c0_seq1	6.71119	24.1455	11.9191	0.0364886	0.185973	-0.82864	0.00473424	0.0234687	-1.84711	0.0177354	0.173009	-1.01847	histidyl-tRNA synthetase	[J] Translation, ribosomal structure and biogenesis	GO:0005737(cytoplasm),GO:0042393(histone binding),GO:0000724(double-strand break repair via homologous recombination),GO:0031297(replication fork processing)	NA
comp13780_c0_seq1	0.960227	2.43465	3.27988	0.00277786	0.127295	-1.7722	0.0117599	0.0385062	-1.34227	0.0483615	0.214232	0.429929	matrix metalloproteinase-15 (membrane-inserted)	[O] Posttranslational modification, protein turnover, chaperones ;[W] Extracellular structures	GO:0005524(ATP binding),GO:0000287(magnesium ion binding),GO:0004674(protein serine/threonine kinase activity),GO:0045087(innate immune response)	04210(Apoptosis),04620(Toll-like receptor signaling pathway),04722(Neurotrophin signaling pathway),05140(Leishmaniasis),05142(Chagas disease)
comp138066_c0_seq1	3.22095	10.0866	6.5257	0.0771724	0.220511	-1.01865	0.000321393	0.00694978	-1.64688	0.0656205	0.237498	-0.628235	transcription initiation factor TFIID TATA-box-binding protein	[K] Transcription	GO:0008305(integrin complex),GO:0046872(metal ion binding),GO:0004872(receptor activity),GO:0007160(cell-matrix adhesion),GO:0007229(integrin-mediated signaling pathway),GO:0007275(multicellular organismal development),GO:0050776(regulation of immune response)	04510(Focal adhesion),04512(ECM-receptor interaction),04514(Cell adhesion molecules (CAMs)),04672(Intestinal immune network for IgA production),04810(Regulation of actin cytoskeleton),05410(Hypertrophic cardiomyopathy (HCM)),05412(Arrhythmogenic right ventricular cardiomyopathy (ARVC)),05414(Dilated cardiomyopathy)
comp138127_c0_seq1	0.623092	3.45367	2.43233	0.00629386	0.13877	-1.96482	0.00617889	0.0269849	-2.47061	0.104097	0.284695	-0.505791	MFS transporter, SP family, solute carrier family 2 (facilitated glucose transporter), member 4	[G] Carbohydrate transport and metabolism	GO:0005758(mitochondrial intermembrane space),GO:0031966(mitochondrial membrane),GO:0004252(serine-type endopeptidase activity),GO:0006915(apoptosis),GO:0006508(proteolysis)	05012(Parkinson's disease)
comp138401_c0_seq1	0.772007	4.29691	3.20415	0.0341595	0.183594	-2.05326	0.0406721	0.0815884	-2.47662	0.339913	0.516024	-0.423361	myosin heavy chain	[Z] Cytoskeleton	GO:0005737(cytoplasm),GO:0005634(nucleus),GO:0003677(DNA binding),GO:0005515(protein binding),GO:0008270(zinc ion binding),GO:0006355("regulation of transcription, DNA-dependent"),GO:0006351("transcription, DNA-dependent")	NA
comp138404_c0_seq1	0.707551	7.45714	4.09728	0.0952357	0.236513	-2.53376	0.0294844	0.0663766	-3.39772	0.113326	0.295165	-0.863956	protein phosphatase 1, regulatory (inhibitor) subunit 3	[O] Posttranslational modification, protein turnover, chaperones ;[T] Signal transduction mechanisms	GO:0005680(anaphase-promoting complex),GO:0005829(cytosol),GO:0005739(mitochondrion),GO:0031625(ubiquitin protein ligase binding),GO:0044419(interspecies interaction between organisms),GO:0006511(ubiquitin-dependent protein catabolic process),GO:0001570(vasculogenesis)	04120(Ubiquitin mediated proteolysis)
comp138410_c0_seq1	0.337859	1.9792	2.44363	0.0971014	0.237784	-2.85453	0.00808532	0.0313069	-2.55042	0.584825	0.713142	0.304109	galactose-3-O-sulfotransferase 4	-	GO:0016021(integral to membrane),GO:0005515(protein binding),GO:0004872(receptor activity),GO:0001525(angiogenesis),GO:0006915(apoptosis),GO:0006917(induction of apoptosis)	04060(Cytokine-cytokine receptor interaction)
comp13860_c0_seq1	12.8427	31.0183	18.3573	0.228182	0.352246	-0.515407	0.00457781	0.0230373	-1.27217	0.0443554	0.208767	-0.756766	electron transfer flavoprotein alpha subunit	[C] Energy production and conversion	GO:0000790(nuclear chromatin),GO:0051301(cell division),GO:0007623(circadian rhythm),GO:0009582(detection of abiotic stimulus),GO:0007067(mitosis),GO:0002009(morphogenesis of an epithelium),GO:0045892("negative regulation of transcription, DNA-dependent"),GO:0033261(regulation of S phase),GO:0006974(response to DNA damage stimulus),GO:0006351("transcription, DNA-dependent")	NA
comp39614_c0_seq1	22.9892	66.7109	38.1753	0.104503	0.244283	-0.731679	0.000977061	0.0107462	-1.53696	0.0198358	0.175132	-0.805284	ubiquitin-conjugating enzyme E2 L3	[O] Posttranslational modification, protein turnover, chaperones	GO:0000139(Golgi membrane),GO:0016021(integral to membrane),GO:0016301(kinase activity),GO:0033188(sphingomyelin synthase activity),GO:0006915(apoptosis),GO:0006665(sphingolipid metabolic process)	00600(Sphingolipid metabolism)
comp138720_c0_seq1	0.245132	2.15786	1.56718	0.0655742	0.210171	-2.67654	0.00349312	0.020086	-3.13797	0.275695	0.458191	-0.461424	nuclear factor of activated T-cells, cytoplasmic, calcineurin-dependent	-	GO:0005829(cytosol),GO:0010008(endosome membrane),GO:0003824(catalytic activity),GO:0005515(protein binding),GO:0000187(activation of MAPK activity),GO:0000185(activation of MAPKKK activity),GO:0007249(I-kappaB kinase/NF-kappaB cascade),GO:0045087(innate immune response),GO:0007254(JNK cascade),GO:0002755(MyD88-dependent toll-like receptor signaling pathway),GO:0002756(MyD88-independent toll-like…	04010(MAPK signaling pathway),04620(Toll-like receptor signaling pathway),04621(NOD-like receptor signaling pathway),05140(Leishmaniasis)
comp138766_c0_seq1	0.923842	5.32118	2.67918	0.184773	0.314678	-1.53607	0.000290449	0.00665891	-2.52603	0.0911473	0.268952	-0.989956	Ataxin-3	[R] General function prediction only	GO:0005743(mitochondrial inner membrane),GO:0003995(acyl-CoA dehydrogenase activity),GO:0050660(flavin adenine dinucleotide binding),GO:0006631(fatty acid metabolic process)	00071(Fatty acid metabolism)
comp13882_c0_seq1	3.68297	13.0531	7.54595	0.0475533	0.195659	-1.03483	0.00894718	0.0330422	-1.82545	0.0341277	0.195409	-0.790621	chondroitin polymerizing factor 2	[G] Carbohydrate transport and metabolism	GO:0016021(integral to membrane),GO:0031966(mitochondrial membrane),GO:0005524(ATP binding),GO:0004222(metalloendopeptidase activity),GO:0017111(nucleoside-triphosphatase activity),GO:0051082(unfolded protein binding),GO:0008270(zinc ion binding),GO:0008219(cell death),GO:0007399(nervous system development),GO:0030163(protein catabolic process),GO:0006508(proteolysis)	NA
comp13890_c0_seq1	0.968526	5.13802	3.95947	0.105458	0.245135	-2.03145	0.0224693	0.0563484	-2.40735	0.413318	0.579662	-0.375905	zinc finger and BTB domain-containing protein 4	[R] General function prediction only	GO:0005737(cytoplasm),GO:0005634(nucleus),GO:0003700(sequence-specific DNA binding transcription factor activity),GO:0003713(transcription coactivator activity),GO:0006950(response to stress),GO:0006366(transcription from RNA polymerase II promoter)	NA
comp13918_c0_seq1	0.891556	18.9086	7.15038	0.331551	0.439718	-3.00362	0.0516259	0.0956579	-4.40657	0.147119	0.332712	-1.40295	tumor necrosis factor receptor superfamily, member 7	-	GO:0005737(cytoplasm),GO:0004046(aminoacylase activity),GO:0046872(metal ion binding),GO:0008237(metallopeptidase activity),GO:0006520(cellular amino acid metabolic process),GO:0006508(proteolysis)	00330(Arginine and proline metabolism)
comp13923_c0_seq2	1.82027	20.8912	10.3601	0.123133	0.260306	-2.50881	0.00448269	0.0228009	-3.52067	0.0700005	0.24306	-1.01186	peptidyl-dipeptidase A	[E] Amino acid transport and metabolism	GO:0005887(integral to plasma membrane),GO:0015175(neutral amino acid transmembrane transporter activity),GO:0034641(cellular nitrogen compound metabolic process),GO:0006811(ion transport)	NA
comp13927_c0_seq1	1.58399	10.4394	6.68302	0.000232587	0.102086	-2.07693	0.00219899	0.0159628	-2.72041	0.0187958	0.174086	-0.643472	dual-specificity tyrosine-(Y)-phosphorylation regulated kinase	[R] General function prediction only	GO:0005782(peroxisomal matrix),GO:0016291(acyl-CoA thioesterase activity),GO:0004091(carboxylesterase activity),GO:0033882(choloyl-CoA hydrolase activity),GO:0005515(protein binding),GO:0006699(bile acid biosynthetic process),GO:0033540(fatty acid beta-oxidation using acyl-CoA oxidase),GO:0044419(interspecies interaction between organisms),GO:0007031(peroxisome organization)	04146(Peroxisome)
comp13927_c0_seq2	1.60697	10.6606	6.78085	0.000187816	0.100867	-2.07712	0.00206279	0.0154548	-2.72987	0.0213001	0.176916	-0.652747	dual-specificity tyrosine-(Y)-phosphorylation regulated kinase	[R] General function prediction only	GO:0016607(nuclear speck),GO:0016422(mRNA (2'-O-methyladenosine-N6-)-methyltransferase activity),GO:0003723(RNA binding)	NA
comp139278_c0_seq1	3.13076	15.7996	6.43244	0.0413872	0.190324	-1.03885	0.00101373	0.0109697	-2.3353	0.00189217	0.15369	-1.29645	adenylate kinase	[F] Nucleotide transport and metabolism	GO:0005783(endoplasmic reticulum),GO:0005794(Golgi apparatus),GO:0016021(integral to membrane),GO:0005886(plasma membrane),GO:0005524(ATP binding),GO:0005227(calcium activated cation channel activity),GO:0005516(calmodulin binding),GO:0002407(dendritic cell chemotaxis),GO:0090263(positive regulation of canonical Wnt receptor signaling pathway),GO:0008284(positive regulation of cell proliferation)…	NA
comp13967_c0_seq1	7.03891	11.4804	17.3965	0.0197005	0.165827	-1.30537	0.0985716	0.150684	-0.705753	0.0892869	0.266545	0.599618	1-phosphatidylinositol-4-phosphate 5-kinase	[T] Signal transduction mechanisms	GO:0005672(transcription factor TFIIA complex),GO:0046982(protein heterodimerization activity),GO:0042803(protein homodimerization activity),GO:0017025(TBP-class protein binding),GO:0003713(transcription coactivator activity),GO:0044419(interspecies interaction between organisms),GO:0051091(positive regulation of sequence-specific DNA binding transcription factor activity),GO:0045944(positive reg…	03022(Basal transcription factors)
comp139680_c0_seq1	0.342881	3.81167	1.84101	0.0565447	0.202612	-2.42472	0.0557439	0.10088	-3.47464	0.136238	0.321247	-1.04992	transcription initiation factor TFIID subunit D7	[K] Transcription	GO:0009986(cell surface),GO:0030659(cytoplasmic vesicle membrane),GO:0005783(endoplasmic reticulum),GO:0005768(endosome),GO:0016021(integral to membrane),GO:0004190(aspartic-type endopeptidase activity),GO:0050435(beta-amyloid metabolic process),GO:0006508(proteolysis)	05010(Alzheimer's disease)
comp13969_c0_seq1	279.507	698.193	544.696	0.0378722	0.186938	-0.962569	0.0198774	0.052412	-1.32074	0.0578652	0.226549	-0.358174	histone H3	[B] Chromatin structure and dynamics	GO:0005737(cytoplasm),GO:0005634(nucleus),GO:0006915(apoptosis),GO:0060442(branching involved in prostate gland morphogenesis),GO:0060743(epithelial cell maturation involved in prostate gland development),GO:2000001(regulation of DNA damage checkpoint)	NA
comp13985_c0_seq1	1.62548	13.8711	9.31513	0.0124412	0.153115	-2.51871	7.90796e-05	0.0045322	-3.09315	0.0428116	0.206942	-0.574435	nuclear receptor, subfamily 1, group D, member 2	[T] Signal transduction mechanisms	GO:0051539("4 iron, 4 sulfur cluster binding"),GO:0004174(electron-transferring-flavoprotein dehydrogenase activity),GO:0046872(metal ion binding),GO:0022900(electron transport chain),GO:0006810(transport)	NA
comp13988_c0_seq1	4.82888	2.52289	3.04815	0.144525	0.279775	0.663756	0.0789106	0.128368	0.936609	0.29352	0.474475	0.272853	IQ motif and SEC7 domain-containing protein	-	GO:0016021(integral to membrane),GO:0005886(plasma membrane),GO:0004930(G-protein coupled receptor activity),GO:0016525(negative regulation of angiogenesis),GO:0007218(neuropeptide signaling pathway),GO:0007422(peripheral nervous system development)	NA
comp13989_c0_seq1	4.62173	9.41462	7.13084	0.0220488	0.168909	-0.625641	0.00156276	0.0133898	-1.02647	0.0271253	0.185133	-0.400829	protein arginine N-methyltransferase 7	[R] General function prediction only	GO:0005634(nucleus),GO:0005524(ATP binding),GO:0004672(protein kinase activity)	NA
comp139920_c0_seq1	0.382408	3.60556	1.29191	0.104817	0.244544	-1.75632	6.26123e-06	0.00280761	-3.23704	0.0159391	0.168975	-1.48072	SMAD, mothers against DPP 6/7	[T] Signal transduction mechanisms ;[K] Transcription	GO:0016021(integral to membrane),GO:0007411(axon guidance),GO:0007596(blood coagulation),GO:0008219(cell death),GO:0050900(leukocyte migration)	04360(Axon guidance),04514(Cell adhesion molecules (CAMs)
comp140047_c0_seq1	0.349217	3.78332	1.25043	0.210768	0.337138	-1.84023	0.00196433	0.0150598	-3.43746	0.0216316	0.177467	-1.59723	MFS transporter, MCP family, solute carrier family 16 (monocarboxylic acid transporters), member 3	[G] Carbohydrate transport and metabolism	GO:0030424(axon),GO:0005737(cytoplasm),GO:0030425(dendrite),GO:0031235(intrinsic to internal side of plasma membrane),GO:0005634(nucleus),GO:0005515(protein binding),GO:0005099(Ras GTPase activator activity),GO:0030036(actin cytoskeleton organization),GO:0030325(adrenal gland development),GO:0048844(artery morphogenesis),GO:0048593(camera-type eye morphogenesis),GO:0021987(cerebral cortex develop…	04010(MAPK signaling pathway)
comp14015_c0_seq1	2.39005	13.1181	8.96406	0.00385874	0.128534	-1.90711	0.0361928	0.0756054	-2.45645	0.191332	0.377444	-0.549332	Ras homolog gene family, member D	[R] General function prediction only	GO:0005737(cytoplasm),GO:0030586([methionine synthase] reductase activity),GO:0050660(flavin adenine dinucleotide binding),GO:0010181(FMN binding),GO:0005506(iron ion binding),GO:0009086(methionine biosynthetic process)	NA
comp14021_c0_seq1	2.66934	6.51304	4.41624	0.177023	0.30956	-0.726334	0.0223841	0.0562432	-1.28685	0.108274	0.288951	-0.560513	copper homeostasis protein	[P] Inorganic ion transport and metabolism	GO:0016021(integral to membrane),GO:0031227(intrinsic to endoplasmic reticulum membrane),GO:0000026("alpha-1,2-mannosyltransferase activity"),GO:0006506(GPI anchor biosynthetic process)	00563(Glycosylphosphatidylinositol(GPI)
comp14021_c0_seq2	2.78968	6.57877	4.40148	0.187343	0.315859	-0.657891	0.0403675	0.0812415	-1.23772	0.0663212	0.238357	-0.579829	copper homeostasis protein	[P] Inorganic ion transport and metabolism	NA	00900(Terpenoid backbone biosynthesis)
comp140222_c0_seq1	0.304608	1.57193	1.38437	0.0482822	0.196149	-2.18421	0.0348259	0.0738073	-2.36751	0.686258	0.790586	-0.183307	DNA-directed RNA polymerase, mitochondrial	[K] Transcription ;[L] Replication, recombination and repair	GO:0005634(nucleus),GO:0003677(DNA binding),GO:0003198(epithelial to mesenchymal transition involved in endocardial cushion formation),GO:0007219(Notch signaling pathway),GO:0006355("regulation of transcription, DNA-dependent"),GO:0006351("transcription, DNA-dependent")	NA
comp140312_c0_seq1	1.59873	6.87907	4.68399	0.0246809	0.172543	-1.55082	0.00515222	0.0244928	-2.10529	0.07844	0.253637	-0.554476	E3 ubiquitin-protein ligase HACE1	[O] Posttranslational modification, protein turnover, chaperones ;[K] Transcription	GO:0034707(chloride channel complex),GO:0005247(voltage-gated chloride channel activity)	NA
comp140378_c0_seq1	1.63605	3.72484	3.01674	0.159393	0.293078	-0.882771	0.0187075	0.0504868	-1.18696	0.39342	0.56281	-0.304191	protection of telomeres protein 1	[R] General function prediction only	GO:0005730(nucleolus),GO:0003723(RNA binding)	NA
comp140453_c0_seq1	2.77643	10.7694	8.62248	0.100605	0.240824	-1.63487	0.0261714	0.0615875	-1.95564	0.445651	0.600326	-0.320769	myeloid/lymphoid or mixed-lineage leukemia protein 1/4	[K] Transcription	GO:0016021(integral to membrane)	NA
comp140517_c0_seq1	0.377937	2.5344	1.07517	0.196782	0.324997	-1.50835	0.012442	0.0397601	-2.74543	0.0403749	0.203509	-1.23708	KRAB domain-containing zinc finger protein	[R] General function prediction only	GO:0004197(cysteine-type endopeptidase activity),GO:0006508(proteolysis)	04142(Lysosome)
comp140733_c0_seq1	0.358069	5.86128	1.98657	0.0347303	0.18443	-2.47197	0.0510407	0.0949127	-4.03291	0.0911039	0.268876	-1.56094	KIT ligand	-	GO:0005829(cytosol),GO:0005739(mitochondrion),GO:0005524(ATP binding),GO:0016891("endoribonuclease activity, producing 5'-phosphomonoesters"),GO:0046872(metal ion binding),GO:0004672(protein kinase activity),GO:0003723(RNA binding),GO:0051607(defense response to virus),GO:0006397(mRNA processing),GO:0045071(negative regulation of viral genome replication),GO:0060337(type I interferon-mediated sig…	NA
comp14074_c0_seq1	3.31831	15.895	10.0722	0.00356784	0.12845	-1.60186	0.00177275	0.0142385	-2.26005	0.00715288	0.159085	-0.658194	mitochondrial intermediate peptidase	[O] Posttranslational modification, protein turnover, chaperones	GO:0003700(sequence-specific DNA binding transcription factor activity),GO:0009615(response to virus)	04620(Toll-like receptor signaling pathway),04622(RIG-I-like receptor signaling pathway),04623(Cytosolic DNA-sensing pathway)
comp140745_c0_seq1	2.82729	16.4019	6.55727	0.450251	0.534501	-1.21368	0.0168395	0.0473938	-2.53637	0.116452	0.298699	-1.3227	dual specificity phosphatase	[V] Defense mechanisms	GO:0005576(extracellular region),GO:0004867(serine-type endopeptidase inhibitor activity),GO:0030162(regulation of proteolysis)	04610(Complement and coagulation cascades)
comp1408_c0_seq1	0.329345	3.14976	0.606471	0.373643	0.475634	-0.88084	0.014729	0.0437794	-3.25757	0.0254917	0.18271	-2.37673	werner syndrome ATP-dependent helicase	[R] General function prediction only	GO:0004373(glycogen (starch) synthase activity),GO:0005978(glycogen biosynthetic process)	00500(Starch and sucrose metabolism),04910(Insulin signaling pathway)
comp141090_c0_seq1	0.432105	3.60761	1.8452	0.32544	0.434817	-2.09432	0.00692695	0.0287885	-3.06159	0.244507	0.4292	-0.967269	pyrimidinergic receptor P2Y, G protein-coupled, 6	-	GO:0005794(Golgi apparatus),GO:0005634(nucleus),GO:0048471(perinuclear region of cytoplasm),GO:0033596(TSC1-TSC2 complex),GO:0005096(GTPase activator activity),GO:0042803(protein homodimerization activity),GO:0007050(cell cycle arrest),GO:0006897(endocytosis),GO:0008543(fibroblast growth factor receptor signaling pathway),GO:0007507(heart development),GO:0008286(insulin receptor signaling pathway…	04115(p53 signaling pathway),04150(mTOR signaling pathway),04910(Insulin signaling pathway)
comp14117_c0_seq1	1.94449	10.4476	10.1901	0.000780117	0.118183	-2.38971	0.031739	0.0694459	-2.42572	0.902524	0.939402	-0.0360019	nuclear receptor, subfamily 1, group D, member 1	[T] Signal transduction mechanisms	GO:0008282(ATP-sensitive potassium channel complex),GO:0005524(ATP binding),GO:0042626("ATPase activity, coupled to transmembrane movement of substances"),GO:0015459(potassium channel regulator activity),GO:0008281(sulfonylurea receptor activity),GO:0051607(defense response to virus),GO:0010107(potassium ion import)	02010(ABC transporters)
comp141234_c0_seq1	0.79095	4.47734	3.07087	0.00935844	0.146039	-1.95699	0.00161511	0.0136155	-2.50098	0.0437735	0.208091	-0.543995	protein arginine N-methyltransferase 6	[O] Posttranslational modification, protein turnover, chaperones ;[K] Transcription ;[T] Signal transduction mechanisms	GO:0005829(cytosol),GO:0005654(nucleoplasm),GO:0005524(ATP binding),GO:0005515(protein binding),GO:0004674(protein serine/threonine kinase activity),GO:0004871(signal transducer activity),GO:0000187(activation of MAPK activity),GO:0045087(innate immune response),GO:0019370(leukotriene biosynthetic process),GO:0002755(MyD88-dependent toll-like receptor signaling pathway),GO:0002756(MyD88-independe…	04010(MAPK signaling pathway),04370(VEGF signaling pathway),04722(Neurotrophin signaling pathway)
comp1414_c0_seq1	0.132875	2.08634	1.09978	0.253564	0.373088	-3.04907	0.000502393	0.00822872	-3.97283	0.246658	0.431166	-0.923759	chondroitin 4-sulfotransferase 11	[M] Cell wall/membrane/envelope biogenesis ;[W] Extracellular structures	GO:0005887(integral to plasma membrane),GO:0005178(integrin binding),GO:0016337(cell-cell adhesion),GO:0050776(regulation of immune response)	04514(Cell adhesion molecules (CAMs)),04650(Natural killer cell mediated cytotoxicity)
comp14166_c0_seq1	72.4832	163.198	98.9791	0.17358	0.306078	-0.449477	0.00181081	0.0144131	-1.1709	0.0212825	0.176897	-0.721423	translation initiation factor eIF-3 subunit 4	[J] Translation, ribosomal structure and biogenesis	GO:0005737(cytoplasm)	04145(Phagosome),04670(Leukocyte transendothelial migration),05140(Leishmaniasis)
comp141693_c0_seq1	0.821753	8.44236	3.16636	0.0637947	0.208883	-1.94605	0.0744178	0.123252	-3.36087	0.134952	0.319714	-1.41482	potassium large conductance calcium-activated channel, subfamily M, beta member 4	-	GO:0016021(integral to membrane),GO:0007411(axon guidance),GO:0007596(blood coagulation),GO:0008219(cell death),GO:0050900(leukocyte migration)	04360(Axon guidance),04514(Cell adhesion molecules (CAMs)
comp141786_c0_seq1	1.29554	5.17888	3.55335	0.219971	0.344346	-1.45563	0.00340228	0.0198201	-1.99908	0.340011	0.516142	-0.543457	histone-lysine N-methyltransferase NSD3	[K] Transcription	NA	04520(Adherens junction),04530(Tight junction),04670(Leukocyte transendothelial migration)
comp14191_c0_seq1	2.82428	7.18555	4.30127	0.171914	0.304685	-0.60688	0.0403868	0.0812616	-1.34722	0.0895508	0.266732	-0.740336	phosphoacetylglucosamine mutase	[G] Carbohydrate transport and metabolism	GO:0005783(endoplasmic reticulum),GO:0045111(intermediate filament cytoskeleton),GO:0005764(lysosome),GO:0015630(microtubule cytoskeleton),GO:0003948(N4-(beta-N-acetylglucosaminyl)-L-asparaginase activity),GO:0033345(asparagine catabolic process via L-aspartate),GO:0006517(protein deglycosylation),GO:0051604(protein maturation)	00511(Other glycan degradation),04142(Lysosome)
comp14193_c0_seq1	1.53337	6.51148	4.36429	0.123289	0.260421	-1.50904	0.0215196	0.0550333	-2.08628	0.203144	0.389692	-0.577239	ceramide glucosyltransferase	[I] Lipid transport and metabolism ;[M] Cell wall/membrane/envelope biogenesis	GO:0005737(cytoplasm),GO:0071339(MLL1 complex),GO:0005669(transcription factor TFIID complex),GO:0033276(transcription factor TFTC complex),GO:0003677(DNA binding),GO:0005515(protein binding),GO:0003700(sequence-specific DNA binding transcription factor activity),GO:0045786(negative regulation of cell cycle),GO:0008285(negative regulation of cell proliferation),GO:0051090(regulation of sequence-s…	03022(Basal transcription factors)
comp141946_c0_seq1	2.28557	11.3764	6.35578	0.0104394	0.148583	-1.47552	0.0101533	0.0354719	-2.31542	0.0535313	0.221858	-0.839905	histone chaperone ASF1	[K] Transcription ;[B] Chromatin structure and dynamics	GO:0005887(integral to plasma membrane),GO:0015175(neutral amino acid transmembrane transporter activity),GO:0034641(cellular nitrogen compound metabolic process),GO:0006811(ion transport)	NA
comp141950_c0_seq1	0.651061	4.3325	1.85042	0.037937	0.186973	-1.50699	0.0329592	0.0711715	-2.73433	0.0682265	0.240813	-1.22734	BMP2 inducible kinase	-	GO:0005634(nucleus),GO:0030261(chromosome condensation)	NA
comp14208_c0_seq1	0.33476	2.40261	0.875311	0.443276	0.528183	-1.38667	0.016725	0.0472173	-2.8434	0.0969843	0.276093	-1.45673	KRAB domain-containing zinc finger protein	[R] General function prediction only	GO:0003677(DNA binding),GO:0001558(regulation of cell growth)	NA
comp14209_c0_seq1	1.04954	5.41737	3.28013	0.108528	0.247336	-1.644	0.0621031	0.10855	-2.36784	0.227545	0.413445	-0.723842	anaphase-promoting complex subunit 4	[D] Cell cycle control, cell division, chromosome partitioning ;[O] Posttranslational modification, protein turnover, chaperones	GO:0005829(cytosol),GO:0005509(calcium ion binding),GO:0005516(calmodulin binding),GO:0004435(phosphatidylinositol phospholipase C activity),GO:0004871(signal transducer activity),GO:0035556(intracellular signal transduction),GO:0016042(lipid catabolic process),GO:0007268(synaptic transmission)	00562(Inositol phosphate metabolism),04020(Calcium signaling pathway),04062(Chemokine signaling pathway),04070(Phosphatidylinositol signaling system),04270(Vascular smooth muscle contraction),04310(Wnt signaling pathway),04540(Gap junction),04720(Long-term potentiation),04730(Long-term depression),04745(Phototransduction - fly),04912(GnRH signaling pathway),04916(Melanogenesis),05010(Alzheimer's …
comp14209_c1_seq1	0.734911	4.40207	1.83496	0.097883	0.238593	-1.32011	0.00367439	0.0206	-2.58254	0.0275798	0.185476	-1.26243	anaphase-promoting complex subunit 4	[D] Cell cycle control, cell division, chromosome partitioning ;[O] Posttranslational modification, protein turnover, chaperones	GO:0005634(nucleus),GO:0003700(sequence-specific DNA binding transcription factor activity),GO:0003707(steroid hormone receptor activity),GO:0008270(zinc ion binding),GO:0045165(cell fate commitment),GO:0030855(epithelial cell differentiation),GO:0045892("negative regulation of transcription, DNA-dependent"),GO:0045600(positive regulation of fat cell differentiation),GO:0050872(white fat cell dif…	03320(PPAR signaling pathway),05016(Huntington's disease),05200(Pathways in cancer),05216(Thyroid cancer)
comp14247_c0_seq2	1.7857	13.8237	6.00406	0.185518	0.315329	-1.74945	0.00389856	0.0213104	-2.95258	0.0512371	0.218636	-1.20313	Wiskott-Aldrich syndrome protein	[T] Signal transduction mechanisms ;[Z] Cytoskeleton	GO:0005794(Golgi apparatus),GO:0005524(ATP binding),GO:0004674(protein serine/threonine kinase activity),GO:0004871(signal transducer activity),GO:0006355("regulation of transcription, DNA-dependent")	NA
comp14266_c0_seq1	0.5064	5.38222	2.83899	0.000304293	0.105608	-2.48703	0.00132607	0.012413	-3.40985	0.00511549	0.155687	-0.922824	NUAK family, SNF1-like kinase	[R] General function prediction only	NA	NA
comp14267_c0_seq1	3.17722	10.6205	6.27045	0.0225635	0.169532	-0.980804	0.0141959	0.0428586	-1.74101	0.0591838	0.228194	-0.760208	CDK-activating kinase assembly factor MAT1	[O] Posttranslational modification, protein turnover, chaperones	GO:0046872(metal ion binding),GO:0004222(metalloendopeptidase activity),GO:0006508(proteolysis),GO:0008033(tRNA processing)	NA
comp14275_c0_seq1	20.3487	107.83	42.7906	0.139407	0.275253	-1.07236	0.0016766	0.0138818	-2.40575	0.00771558	0.16018	-1.3334	proteasome activator subunit 2 (PA28 beta)	[O] Posttranslational modification, protein turnover, chaperones	GO:0030154(cell differentiation)	NA
comp142759_c0_seq1	1.07933	7.16397	3.65464	0.118848	0.256394	-1.75959	0.0391022	0.079484	-2.73062	0.115967	0.298045	-0.971031	polyribonucleotide nucleotidyltransferase	[R] General function prediction only	GO:0008305(integrin complex),GO:0005488(binding),GO:0004872(receptor activity),GO:0007160(cell-matrix adhesion),GO:0007229(integrin-mediated signaling pathway),GO:0007275(multicellular organismal development)	04145(Phagosome),04510(Focal adhesion),04512(ECM-receptor interaction),04810(Regulation of actin cytoskeleton),05410(Hypertrophic cardiomyopathy (HCM)),05412(Arrhythmogenic right ventricular cardiomyopathy (ARVC)),05414(Dilated cardiomyopathy)
comp14283_c0_seq1	2.4441	8.72603	3.0692	0.508089	0.586159	-0.328563	0.00247672	0.0170066	-1.83602	0.00575232	0.156496	-1.50746	F-box protein 4	-	GO:0005887(integral to plasma membrane),GO:0004930(G-protein coupled receptor activity),GO:0031532(actin cytoskeleton reorganization),GO:0032862(activation of Rho GTPase activity),GO:0006915(apoptosis),GO:0006955(immune response),GO:0007275(multicellular organismal development),GO:0030819(positive regulation of cAMP biosynthetic process),GO:0051496(positive regulation of stress fiber assembly),GO…	NA
comp142841_c0_seq1	0.294256	3.11749	1.76253	0.0600333	0.205435	-2.58251	0.00772086	0.0305317	-3.40524	0.0538815	0.222094	-0.822737	transcription initiation factor TFIID subunit D7	[K] Transcription	GO:0005789(endoplasmic reticulum membrane),GO:0000139(Golgi membrane),GO:0016021(integral to membrane),GO:0005484(SNAP receptor activity),GO:0006888(ER to Golgi vesicle-mediated transport),GO:0006886(intracellular protein transport)	04130(SNARE interactions in vesicular transport),04145(Phagosome)
comp14291_c0_seq1	0	1.72048	0	#N/A	#N/A	#N/A	0.0948334	0.146468	#NAME?	0.0948334	0.273243	#NAME?	myb proto-oncogene protein	-	GO:0005834(heterotrimeric G-protein complex),GO:0031683(G-protein beta/gamma-subunit complex binding),GO:0001664(G-protein-coupled receptor binding),GO:0005525(GTP binding),GO:0003924(GTPase activity),GO:0005085(guanyl-nucleotide exchange factor activity),GO:0046872(metal ion binding),GO:0004629(phospholipase C activity),GO:0004871(signal transducer activity),GO:0060158(activation of phospholipas…	04020(Calcium signaling pathway),05142(Chagas disease)
comp14302_c0_seq1	1.09269	5.02729	3.13811	0.00304919	0.127414	-1.52201	0.000429887	0.0077513	-2.20189	0.00943097	0.162847	-0.679885	phospholipase A2	[I] Lipid transport and metabolism	GO:0005576(extracellular region),GO:0005887(integral to plasma membrane),GO:0005031(tumor necrosis factor receptor activity),GO:0006916(anti-apoptosis),GO:0006915(apoptosis)	04060(Cytokine-cytokine receptor interaction)
comp42523_c0_seq1	17.535	69.7325	34.9312	0.00408743	0.129372	-0.994274	0.00169876	0.0139556	-1.99159	0.00701533	0.158855	-0.997317	26S proteasome regulatory subunit T1	[O] Posttranslational modification, protein turnover, chaperones	GO:0005739(mitochondrion),GO:0005524(ATP binding),GO:0008444(CDP-diacylglycerol-glycerol-3-phosphate 3-phosphatidyltransferase activity),GO:0008654(phospholipid biosynthetic process)	00564(Glycerophospholipid metabolism)
comp143246_c0_seq1	1.38157	4.10962	1.68347	0.576348	0.647079	-0.285124	0.0378691	0.0778473	-1.57269	0.0527579	0.220872	-1.28757	KRAB domain-containing zinc finger protein	[R] General function prediction only	NA	04530(Tight junction)
comp143300_c0_seq1	0.652196	2.28113	1.61305	0.0501628	0.197325	-1.30641	0.0132107	0.0410879	-1.80637	0.167802	0.355457	-0.499961	enoyl-CoA hydratase / 3-hydroxyacyl-CoA dehydrogenase / 3,2-trans-enoyl-CoA isomerase	[I] Lipid transport and metabolism	GO:0005737(cytoplasm),GO:0016605(PML body),GO:0004197(cysteine-type endopeptidase activity),GO:0002039(p53 binding),GO:0008022(protein C-terminus binding),GO:0008134(transcription factor binding),GO:0031625(ubiquitin protein ligase binding),GO:0004221(ubiquitin thiolesterase activity),GO:0004843(ubiquitin-specific protease activity),GO:0044419(interspecies interaction between organisms),GO:000727…	NA
comp143372_c0_seq1	1.6812	7.4649	3.77895	0.106288	0.245798	-1.1685	0.000179496	0.00569706	-2.15064	0.0353567	0.196665	-0.982137	polo-like kinase 1	[D] Cell cycle control, cell division, chromosome partitioning	GO:0005829(cytosol),GO:0005524(ATP binding),GO:0005515(protein binding),GO:0004674(protein serine/threonine kinase activity),GO:0005089(Rho guanyl-nucleotide exchange factor activity),GO:0006915(apoptosis),GO:0007411(axon guidance),GO:0008624(induction of apoptosis by extracellular signals),GO:0048011(nerve growth factor receptor signaling pathway),GO:0035023(regulation of Rho protein signal tran…	NA
comp143384_c0_seq1	1.39076	3.65753	1.76841	0.57948	0.650024	-0.346577	0.0309795	0.0685441	-1.39499	0.0322095	0.192536	-1.04842	F-type H+-transporting ATPase subunit c	[C] Energy production and conversion	GO:0003873(6-phosphofructo-2-kinase activity),GO:0005524(ATP binding),GO:0004331("fructose-2,6-bisphosphate 2-phosphatase activity"),GO:0006003("fructose 2,6-bisphosphate metabolic process"),GO:0006096(glycolysis)	00051(Fructose and mannose metabolism)
comp14341_c0_seq1	1.57983	5.56038	4.83939	0.00282896	0.127295	-1.61505	0.00219121	0.0159493	-1.81541	0.221918	0.408023	-0.200357	[methionine synthase] reductase	[C] Energy production and conversion	GO:0005667(transcription factor complex),GO:0008013(beta-catenin binding),GO:0003682(chromatin binding),GO:0043565(sequence-specific DNA binding),GO:0003700(sequence-specific DNA binding transcription factor activity),GO:0044212(transcription regulatory region DNA binding),GO:0007420(brain development),GO:0060070(canonical Wnt receptor signaling pathway),GO:0006325(chromatin organization),GO:0048…	04310(Wnt signaling pathway),04520(Adherens junction),04916(Melanogenesis),05200(Pathways in cancer),05210(Colorectal cancer),05213(Endometrial cancer),05215(Prostate cancer),05216(Thyroid cancer),05217(Basal cell carcinoma),05221(Acute myeloid leukemia),05412(Arrhythmogenic right ventricular cardiomyopathy (ARVC)
comp14343_c0_seq1	0.869671	24.7428	3.45083	0.184284	0.314458	-1.9884	0.0180754	0.0494223	-4.8304	0.0149888	0.16724	-2.842	CD69 antigen	[T] Signal transduction mechanisms ;[V] Defense mechanisms	GO:0043190(ATP-binding cassette (ABC) transporter complex),GO:0016021(integral to membrane),GO:0005524(ATP binding),GO:0016887(ATPase activity),GO:0017127(cholesterol transporter activity),GO:0030300(regulation of intestinal cholesterol absorption),GO:0042493(response to drug),GO:0007584(response to nutrient)	02010(ABC transporters)
comp143530_c0_seq1	0	3.25978	1.01788	0.10217	0.242249	#NAME?	0.0791462	0.128673	#NAME?	0.136782	0.32176	-1.67921	ATP-binding cassette, subfamily C (CFTR/MRP), member 3	[Q] Secondary metabolites biosynthesis, transport and catabolism	GO:0016021(integral to membrane),GO:0004725(protein tyrosine phosphatase activity),GO:0004872(receptor activity)	NA
comp143545_c0_seq1	1.18148	3.59282	3.63036	0.010052	0.147079	-1.61951	0.00229136	0.0163137	-1.60452	0.940112	0.963584	0.0149962	kinesin light chain	[Z] Cytoskeleton	GO:0005789(endoplasmic reticulum membrane),GO:0005886(plasma membrane),GO:0016309(1-phosphatidylinositol-5-phosphate 4-kinase activity),GO:0005524(ATP binding),GO:0005515(protein binding)	00562(Inositol phosphate metabolism),04070(Phosphatidylinositol signaling system),04144(Endocytosis),04666(Fc gamma R-mediated phagocytosis),04810(Regulation of actin cytoskeleton)
comp143613_c0_seq1	1.53409	5.73523	2.9554	0.064329	0.209395	-0.945966	0.00663036	0.02814	-1.90247	0.0301499	0.189926	-0.956501	DNA mismatch repair protein PMS1	[L] Replication, recombination and repair	GO:0005739(mitochondrion),GO:0051539("4 iron, 4 sulfur cluster binding"),GO:0004519(endonuclease activity),GO:0046872(metal ion binding)	03410(Base excision repair)
comp14400_c0_seq1	1.04848	4.35401	2.77022	0.0702752	0.213877	-1.4017	0.0130175	0.040732	-2.05405	0.103668	0.284056	-0.652344	decaprenyl diphosphate synthase subunit 1	[H] Coenzyme transport and metabolism	GO:0031225(anchored to membrane),GO:0009986(cell surface),GO:0005886(plasma membrane),GO:0005578(proteinaceous extracellular matrix),GO:0005509(calcium ion binding),GO:0004222(metalloendopeptidase activity),GO:0008270(zinc ion binding),GO:0006954(inflammatory response),GO:0006508(proteolysis)	NA
comp144297_c0_seq1	1.07092	8.81708	3.88554	0.043196	0.191407	-1.85926	2.95353e-05	0.00371113	-3.04145	0.0129533	0.16438	-1.18219	MAP/microtubule affinity-regulating kinase	[R] General function prediction only	GO:0005737(cytoplasm),GO:0005856(cytoskeleton),GO:0003779(actin binding),GO:0007420(brain development)	04260(Cardiac muscle contraction),05200(Pathways in cancer),05216(Thyroid cancer),05410(Hypertrophic cardiomyopathy (HCM)),05414(Dilated cardiomyopathy)
comp31823_c0_seq1	16.9847	59.5357	36.0169	0.0520031	0.198739	-1.08444	0.0511023	0.0949995	-1.80952	0.128633	0.312512	-0.725081	glycogen synthase kinase 3 alpha	[G] Carbohydrate transport and metabolism	GO:0005829(cytosol),GO:0009331(glycerol-3-phosphate dehydrogenase complex),GO:0004367(glycerol-3-phosphate dehydrogenase [NAD+] activity),GO:0004368(glycerol-3-phosphate dehydrogenase activity),GO:0051287(NAD binding),GO:0042803(protein homodimerization activity),GO:0006094(gluconeogenesis),GO:0046168(glycerol-3-phosphate catabolic process)	00564(Glycerophospholipid metabolism)
comp144390_c0_seq1	0.092066	2.16381	0.860803	0.163369	0.296586	-3.22494	0.012779	0.0403691	-4.55476	0.0519637	0.219815	-1.32982	patched 2	-	GO:0005673(transcription factor TFIIE complex),GO:0003677(DNA binding),GO:0006355("regulation of transcription, DNA-dependent")	03022(Basal transcription factors)
comp14466_c0_seq1	0.328209	4.53713	2.90254	0.0759651	0.219413	-3.14463	0.01919	0.051274	-3.78909	0.175089	0.363043	-0.644466	mastermind	-	GO:0005634(nucleus),GO:0008420(CTD phosphatase activity),GO:0030145(manganese ion binding),GO:0006470(protein dephosphorylation)	NA
comp144944_c0_seq1	1.05811	2.26135	2.1595	0.0359258	0.185475	-1.02921	0.0646378	0.111507	-1.09569	0.827251	0.891362	-0.0664897	ubiquitin-conjugating enzyme E2 D/E	[O] Posttranslational modification, protein turnover, chaperones	GO:0016021(integral to membrane),GO:0005524(ATP binding),GO:0019955(cytokine binding),GO:0004714(transmembrane receptor protein tyrosine kinase activity),GO:0000187(activation of MAPK activity),GO:0019221(cytokine-mediated signaling pathway),GO:0018108(peptidyl-tyrosine phosphorylation),GO:0007169(transmembrane receptor protein tyrosine kinase signaling pathway)	04060(Cytokine-cytokine receptor interaction),04144(Endocytosis),04640(Hematopoietic cell lineage),04916(Melanogenesis),05200(Pathways in cancer),05221(Acute myeloid leukemia)
comp144968_c0_seq1	1.3059	9.23904	4.00828	0.181117	0.313346	-1.61794	0.00481015	0.0236592	-2.8227	0.0413025	0.204954	-1.20476	ataxia telangiectasia and Rad3 related	[T] Signal transduction mechanisms ;[B] Chromatin structure and dynamics ;[L] Replication, recombination and repair ;[D] Cell cycle control, cell division, chromosome partitioning	NA	03050(Proteasome)
comp144977_c0_seq1	0.369854	2.8907	2.60028	0.0469839	0.19537	-2.81364	0.0198635	0.0523863	-2.96639	0.665068	0.774729	-0.152751	cystinyl aminopeptidase	[E] Amino acid transport and metabolism ;[O] Posttranslational modification, protein turnover, chaperones	GO:0005789(endoplasmic reticulum membrane),GO:0016021(integral to membrane),GO:0020037(heme binding),GO:0022900(electron transport chain),GO:0006633(fatty acid biosynthetic process),GO:0006810(transport)	00592(alpha-Linolenic acid metabolism),01040(Biosynthesis of unsaturated fatty acids),03320(PPAR signaling pathway)
comp145267_c0_seq1	1.36283	8.24802	3.99885	0.0184567	0.163991	-1.55298	0.00270356	0.0177615	-2.59745	0.0124505	0.16438	-1.04446	Rho-related BTB domain-containing protein 1	[R] General function prediction only	GO:0016021(integral to membrane),GO:0005886(plasma membrane),GO:0009615(response to virus),GO:0060337(type I interferon-mediated signaling pathway)	NA
comp145297_c0_seq1	0.457862	6.25214	3.98604	0.0302402	0.179148	-3.12197	0.0664849	0.113652	-3.77137	0.293783	0.474721	-0.649395	megakaryocyte-associated tyrosine kinase	[T] Signal transduction mechanisms	GO:0005730(nucleolus),GO:0008234(cysteine-type peptidase activity),GO:0004221(ubiquitin thiolesterase activity),GO:0006511(ubiquitin-dependent protein catabolic process)	NA
comp14566_c0_seq1	2.27372	7.8421	4.7279	0.0402728	0.189316	-1.05615	0.00990126	0.0349884	-1.78619	0.0153579	0.167661	-0.730039	peptidyl-tRNA hydrolase, PTH2 family	[S] Function unknown	GO:0005615(extracellular space),GO:0016021(integral to membrane),GO:0005886(plasma membrane),GO:0046872(metal ion binding),GO:0004252(serine-type endopeptidase activity),GO:0006508(proteolysis)	NA
comp14566_c0_seq2	1.93271	6.97456	4.10083	0.0430649	0.191397	-1.08529	0.00867708	0.032517	-1.85148	0.0156637	0.168535	-0.766187	peptidyl-tRNA hydrolase, PTH2 family	[S] Function unknown	GO:0042470(melanosome),GO:0005625(soluble fraction),GO:0005524(ATP binding),GO:0030235(nitric-oxide synthase regulator activity),GO:0042803(protein homodimerization activity),GO:0030911(TPR domain binding),GO:0051082(unfolded protein binding),GO:0045429(positive regulation of nitric oxide biosynthetic process),GO:0006457(protein folding),GO:0006950(response to stress)	04612(Antigen processing and presentation),04621(NOD-like receptor signaling pathway),04626(Plant-pathogen interaction),04914(Progesterone-mediated oocyte maturation),05200(Pathways in cancer),05215(Prostate cancer)
comp14584_c0_seq1	0.786301	1.51425	1.3056	0.147741	0.28293	-0.731563	0.00788998	0.0309224	-0.945447	0.486272	0.633918	-0.213884	bromodomain and WD repeat domain containing protein 1/3	[R] General function prediction only	GO:0080008(CUL4 RING ubiquitin ligase complex)	NA
comp32451_c0_seq1	5.51107	57.3278	36.1432	1.55497e-05	0.084581	-2.71332	5.55599e-06	0.00275912	-3.37883	5.73363e-05	0.15369	-0.665512	transcription factor jun-B	[K] Transcription	GO:0005737(cytoplasm),GO:0046872(metal ion binding),GO:0003983(UTP:glucose-1-phosphate uridylyltransferase activity)	00040(Pentose and glucuronate interconversions),00052(Galactose metabolism),00500(Starch and sucrose metabolism),00520(Amino sugar and nucleotide sugar metabolism)
comp47501_c0_seq1	48.7222	141.247	81.9738	0.0204658	0.166853	-0.750584	0.000590708	0.00876273	-1.53557	0.0105155	0.163999	-0.784987	tyrosine 3-monooxygenase/tryptophan 5-monooxygenase activation protein	[O] Posttranslational modification, protein turnover, chaperones	GO:0005634(nucleus),GO:0005786("signal recognition particle, endoplasmic reticulum targeting"),GO:0008312(7S RNA binding),GO:0008144(drug binding),GO:0030942(endoplasmic reticulum signal peptide binding),GO:0019003(GDP binding),GO:0005525(GTP binding),GO:0042493(response to drug),GO:0006614(SRP-dependent cotranslational protein targeting to membrane)	03060(Protein export),03070(Bacterial secretion system)
comp14609_c0_seq1	0.308953	3.53424	1.85252	0.0107077	0.148861	-2.58403	0.0374503	0.0772711	-3.51594	0.127787	0.311497	-0.931914	KRAB domain-containing zinc finger protein	[R] General function prediction only	GO:0005887(integral to plasma membrane),GO:0005524(ATP binding),GO:0005388(calcium-transporting ATPase activity),GO:0005516(calmodulin binding),GO:0046872(metal ion binding),GO:0005515(protein binding),GO:0006754(ATP biosynthetic process),GO:0030168(platelet activation)	04020(Calcium signaling pathway)
comp14609_c0_seq2	0.40718	3.46655	1.93571	0.0434718	0.191646	-2.24913	0.0321659	0.0700532	-3.08976	0.12904	0.313043	-0.840637	KRAB domain-containing zinc finger protein	[R] General function prediction only	GO:0003677(DNA binding)	03420(Nucleotide excision repair),04115(p53 signaling pathway),04120(Ubiquitin mediated proteolysis)
comp146496_c0_seq1	0.340501	2.04385	1.00743	0.18389	0.314458	-1.56495	0.0442685	0.0861916	-2.58556	0.112266	0.29393	-1.02061	early growth response protein 2	[R] General function prediction only	GO:0005737(cytoplasm),GO:0005634(nucleus),GO:0005515(protein binding),GO:0043565(sequence-specific DNA binding),GO:0003700(sequence-specific DNA binding transcription factor activity),GO:0045892("negative regulation of transcription, DNA-dependent"),GO:0045893("positive regulation of transcription, DNA-dependent"),GO:0006357(regulation of transcription from RNA polymerase II promoter)	NA
comp1465_c0_seq1	0.279463	3.49513	1.22273	0.0174444	0.162158	-2.12938	0.0378823	0.0778649	-3.64461	0.0797039	0.255149	-1.51524	glucosamine--fructose-6-phosphate aminotransferase (isomerizing)	[M] Cell wall/membrane/envelope biogenesis	GO:0005829(cytosol),GO:0005874(microtubule),GO:0005524(ATP binding),GO:0008017(microtubule binding),GO:0003777(microtubule motor activity),GO:0007596(blood coagulation),GO:0048484(enteric nervous system development),GO:0007018(microtubule-based movement),GO:0009968(negative regulation of signal transduction),GO:0001560(regulation of cell growth by extracellular stimulus)	NA
comp14661_c0_seq1	0.794466	3.20705	1.74694	0.0311612	0.18038	-1.13677	0.00127382	0.0121395	-2.01319	0.0114774	0.16438	-0.876416	KRAB and SCAN domains-containing zinc finger protein	[R] General function prediction only	GO:0016021(integral to membrane),GO:0030670(phagocytic vesicle membrane),GO:0005886(plasma membrane),GO:0004888(transmembrane signaling receptor activity),GO:0006954(inflammatory response),GO:0045087(innate immune response)	04145(Phagosome),04620(Toll-like receptor signaling pathway),05142(Chagas disease)
comp14661_c0_seq2	0.718164	3.08267	1.73478	0.0106066	0.148861	-1.27237	0.00183056	0.0144967	-2.1018	0.018537	0.173646	-0.829427	KRAB and SCAN domains-containing zinc finger protein	[R] General function prediction only	GO:0005634(nucleus),GO:0003677(DNA binding),GO:0016706("oxidoreductase activity, acting on paired donors, with incorporation or reduction of molecular oxygen, 2-oxoglutarate as one donor, and incorporation of one atom each of oxygen into both donors"),GO:0016702("oxidoreductase activity, acting on single donors with incorporation of molecular oxygen, incorporation of two atoms of oxygen"),GO:0008…	NA
comp14698_c0_seq1	0.579929	7.42665	6.09711	0.0175199	0.162257	-3.39418	0.00774025	0.0305769	-3.67876	0.279873	0.462178	-0.284586	nuclear factor of activated T-cells, cytoplasmic, calcineurin-dependent	-	GO:0016021(integral to membrane),GO:0005741(mitochondrial outer membrane),GO:0004095(carnitine O-palmitoyltransferase activity),GO:0006631(fatty acid metabolic process)	00071(Fatty acid metabolism),03320(PPAR signaling pathway),04920(Adipocytokine signaling pathway)
comp147186_c0_seq1	0.182766	0	8.42657	0.0967095	0.237576	-5.52687	0.24176	0.297861	Inf	0.0933503	0.271413	Inf	L-amino-acid oxidase	-	GO:0030054(cell junction),GO:0005634(nucleus),GO:0003677(DNA binding),GO:0003700(sequence-specific DNA binding transcription factor activity),GO:0008134(transcription factor binding),GO:0006260(DNA replication),GO:0019079(viral genome replication)	NA
comp147577_c0_seq1	1.51944	6.06331	2.98977	0.0614603	0.20639	-0.976493	0.000629676	0.00898616	-1.99656	0.00613822	0.157907	-1.02007	lipoyltransferase 1	[H] Coenzyme transport and metabolism	GO:0005615(extracellular space),GO:0005578(proteinaceous extracellular matrix),GO:0005509(calcium ion binding),GO:0005539(glycosaminoglycan binding),GO:0005178(integrin binding),GO:0050431(transforming growth factor beta binding),GO:0005024(transforming growth factor beta-activated receptor activity),GO:0030252(growth hormone secretion),GO:0007275(multicellular organismal development),GO:0006457(…	NA
comp14763_c0_seq1	3.3403	10.6025	5.76676	0.0366469	0.186119	-0.787781	0.000578462	0.0086759	-1.66636	0.00350641	0.15369	-0.878574	DNA repair protein RAD50	[L] Replication, recombination and repair	GO:0008134(transcription factor binding),GO:0007049(cell cycle),GO:0016568(chromatin modification),GO:0044419(interspecies interaction between organisms),GO:0051726(regulation of cell cycle),GO:0043550(regulation of lipid kinase activity),GO:0006351("transcription, DNA-dependent")	04110(Cell cycle),04350(TGF-beta signaling pathway)
comp147693_c0_seq1	0.804891	4.17454	1.67321	0.158848	0.292522	-1.05576	0.00686098	0.0286331	-2.37475	0.00992307	0.163829	-1.319	polyribonucleotide nucleotidyltransferase	[R] General function prediction only	GO:0005789(endoplasmic reticulum membrane),GO:0005528(FK506 binding),GO:0003755(peptidyl-prolyl cis-trans isomerase activity),GO:0006457(protein folding)	NA
comp14771_c0_seq1	0.62378	7.2588	3.5654	0.00644441	0.139274	-2.51495	2.34008e-06	0.00248714	-3.54062	0.00306517	0.15369	-1.02567	leukemia inhibitory factor receptor	-	GO:0005789(endoplasmic reticulum membrane),GO:0016021(integral to membrane),GO:0005792(microsome),GO:0005741(mitochondrial outer membrane),GO:0004364(glutathione transferase activity),GO:0070207(protein homotrimerization)	00480(Glutathione metabolism),00980(Metabolism of xenobiotics by cytochrome P450),00982(Drug metabolism - cytochrome P450)
comp14771_c1_seq1	0.253208	3.67349	1.81595	0.00137178	0.127295	-2.84233	0.0301778	0.0673738	-3.85876	0.102185	0.282273	-1.01643	leukemia inhibitory factor receptor	-	GO:0005829(cytosol),GO:0005634(nucleus),GO:0070577(histone acetyl-lysine binding),GO:0035642(histone methyltransferase activity (H3-R17 specific)),GO:0030374(ligand-dependent nuclear receptor transcription coactivator activity),GO:0042803(protein homodimerization activity),GO:0035242(protein-arginine omega-N asymmetric methyltransferase activity),GO:0044212(transcription regulatory region DNA bin…	NA
comp14774_c0_seq1	0.326081	7.00377	2.32886	0.193311	0.321503	-2.83632	0.0205153	0.0534216	-4.42483	0.0326056	0.193078	-1.58851	Ras homolog gene family, member H	[R] General function prediction only	GO:0005794(Golgi apparatus),GO:0005634(nucleus),GO:0048471(perinuclear region of cytoplasm),GO:0005524(ATP binding),GO:0005515(protein binding),GO:0004697(protein kinase C activity),GO:0007165(signal transduction)	NA
comp14777_c0_seq1	0.59947	4.05684	2.80686	0.00443186	0.131537	-2.2272	0.0306166	0.0680207	-2.7586	0.196345	0.382567	-0.531402	LATS, large tumor suppressor	[D] Cell cycle control, cell division, chromosome partitioning	GO:0005938(cell cortex),GO:0042995(cell projection),GO:0005856(cytoskeleton),GO:0005794(Golgi apparatus),GO:0005764(lysosome),GO:0001891(phagocytic cup),GO:0008289(lipid binding),GO:0006897(endocytosis)	04910(Insulin signaling pathway)
comp147957_c0_seq1	1.77121	3.01898	3.96527	0.00162379	0.127295	-1.16268	0.057519	0.103039	-0.769322	0.1002	0.280056	0.39336	partitioning defective protein 6	[T] Signal transduction mechanisms	GO:0005634(nucleus),GO:0031625(ubiquitin protein ligase binding)	NA
comp14799_c0_seq1	0.44621	1.39883	2.35938	0.0357034	0.185383	-2.40261	0.101088	0.153379	-1.64843	0.181045	0.368924	0.754184	ADAM metallopeptidase with thrombospondin type 1 motif, 17	[O] Posttranslational modification, protein turnover, chaperones	GO:0005634(nucleus),GO:0003677(DNA binding),GO:0003700(sequence-specific DNA binding transcription factor activity),GO:0046632(alpha-beta T cell differentiation),GO:0048557(embryonic digestive tract morphogenesis),GO:0030538(embryonic genitalia morphogenesis),GO:0048619(embryonic hindgut morphogenesis),GO:0021915(neural tube development),GO:0042981(regulation of apoptosis),GO:0042127(regulation o…	04310(Wnt signaling pathway),04520(Adherens junction),04916(Melanogenesis),05200(Pathways in cancer),05210(Colorectal cancer),05213(Endometrial cancer),05215(Prostate cancer),05216(Thyroid cancer),05217(Basal cell carcinoma),05221(Acute myeloid leukemia),05412(Arrhythmogenic right ventricular cardiomyopathy (ARVC)
comp14800_c0_seq1	0.28305	2.75129	1.71778	0.111415	0.249448	-2.60142	0.0560224	0.101222	-3.28098	0.290381	0.471779	-0.679563	dishevelled associated activator of morphogenesis	[T] Signal transduction mechanisms ;[Z] Cytoskeleton	GO:0016021(integral to membrane),GO:0031227(intrinsic to endoplasmic reticulum membrane),GO:0000026("alpha-1,2-mannosyltransferase activity"),GO:0006506(GPI anchor biosynthetic process)	00563(Glycosylphosphatidylinositol(GPI)
comp11453_c0_seq2	16.8742	39.5212	24.4526	0.0736361	0.217113	-0.535167	0.00617794	0.0269831	-1.22781	0.0202061	0.175288	-0.692639	DET1- and DDB1-associated protein 1	[S] Function unknown	GO:0005856(cytoskeleton),GO:0005829(cytosol),GO:0016607(nuclear speck),GO:0005886(plasma membrane),GO:0033613(activating transcription factor binding),GO:0005524(ATP binding),GO:0004143(diacylglycerol kinase activity),GO:0019900(kinase binding),GO:0046872(metal ion binding),GO:0043274(phospholipase binding),GO:0007205(activation of protein kinase C activity by G-protein coupled receptor protein s…	00561(Glycerolipid metabolism),00564(Glycerophospholipid metabolism),04070(Phosphatidylinositol signaling system)
comp14825_c0_seq1	1.22502	2.30648	3.23275	0.0265837	0.174881	-1.39995	0.00452424	0.0229103	-0.912882	0.134935	0.319714	0.487071	fucokinase	[G] Carbohydrate transport and metabolism	GO:0031902(late endosome membrane),GO:0005624(membrane fraction),GO:0005634(nucleus),GO:0005886(plasma membrane),GO:0005625(soluble fraction),GO:0019003(GDP binding),GO:0005525(GTP binding),GO:0005515(protein binding),GO:0001525(angiogenesis),GO:0007155(cell adhesion),GO:0030154(cell differentiation),GO:0008333(endosome to lysosome transport),GO:0045786(negative regulation of cell cycle),GO:00457…	NA
comp148414_c0_seq1	0.496594	4.50528	2.73827	0.0547981	0.201947	-2.46313	0.0584536	0.104126	-3.18148	0.248958	0.433567	-0.718352	transcription factor SOX7/8/9/10/18 (SOX group E/F)	[K] Transcription	GO:0005615(extracellular space),GO:0005509(calcium ion binding),GO:0005102(receptor binding),GO:0007411(axon guidance),GO:0008285(negative regulation of cell proliferation),GO:0010629(negative regulation of gene expression),GO:0009887(organ morphogenesis)	04360(Axon guidance)
comp148502_c0_seq1	0.583172	3.33999	1.57581	0.134057	0.270349	-1.4341	0.017804	0.048988	-2.51785	0.0527576	0.220872	-1.08375	multiple PDZ domain protein	[S] Function unknown	GO:0005739(mitochondrion),GO:0051537("2 iron, 2 sulfur cluster binding"),GO:0009055(electron carrier activity),GO:0046872(metal ion binding),GO:0015035(protein disulfide oxidoreductase activity),GO:0045454(cell redox homeostasis),GO:0022900(electron transport chain),GO:0006810(transport)	NA
comp148737_c0_seq1	0.997046	7.54496	6.58123	0.133731	0.270002	-2.72263	0.000900169	0.0103676	-2.91978	0.722486	0.818078	-0.197155	serine/threonine kinase 10	[T] Signal transduction mechanisms	GO:0005737(cytoplasm),GO:0005730(nucleolus),GO:0005886(plasma membrane),GO:0003677(DNA binding),GO:0008270(zinc ion binding),GO:0035556(intracellular signal transduction),GO:0006355("regulation of transcription, DNA-dependent"),GO:0006351("transcription, DNA-dependent"),GO:0016055(Wnt receptor signaling pathway)	NA
comp148759_c0_seq1	1.19819	5.5917	3.54275	0.00191366	0.127295	-1.56401	0.0344877	0.0733657	-2.22243	0.143691	0.329108	-0.658415	uracil phosphoribosyltransferase	[R] General function prediction only	NA	03022(Basal transcription factors)
comp14884_c0_seq1	0.0733354	1.24547	0.762453	0.103061	0.243002	-3.37807	0.0757935	0.12475	-4.08604	0.325881	0.503588	-0.707973	zinc finger and BTB domain-containing protein 26	[R] General function prediction only	GO:0005737(cytoplasm),GO:0005886(plasma membrane),GO:0005509(calcium ion binding),GO:0004198(calcium-dependent cysteine-type endopeptidase activity),GO:0006508(proteolysis)	04210(Apoptosis),04510(Focal adhesion),05010(Alzheimer's disease)
comp14885_c0_seq1	3.47511	16.1224	8.36332	0.0377668	0.18682	-1.26702	2.19371e-05	0.00345914	-2.21393	0.0118173	0.16438	-0.946915	ubiquitin carboxyl-terminal hydrolase 47	[O] Posttranslational modification, protein turnover, chaperones	GO:0005634(nucleus),GO:0003677(DNA binding),GO:0003887(DNA-directed DNA polymerase activity),GO:0046872(metal ion binding),GO:0043221(SMC protein binding),GO:0051301(cell division),GO:0006260(DNA replication),GO:0006302(double-strand break repair),GO:0007076(mitotic chromosome condensation),GO:0042493(response to drug),GO:0007062(sister chromatid cohesion)	03018(RNA degradation)
comp149015_c0_seq1	0.601659	3.6463	1.92684	0.104302	0.244133	-1.67922	0.0114377	0.0378631	-2.59942	0.0452673	0.209944	-0.9202	F-box protein 30	-	GO:0005856(cytoskeleton),GO:0005829(cytosol),GO:0030027(lamellipodium),GO:0005886(plasma membrane),GO:0001726(ruffle),GO:0008060(ARF GTPase activator activity),GO:0005547("phosphatidylinositol-3,4,5-trisphosphate binding"),GO:0043325("phosphatidylinositol-3,4-bisphosphate binding"),GO:0005100(Rho GTPase activator activity),GO:0008270(zinc ion binding),GO:0007010(cytoskeleton organization),GO:0030…	04144(Endocytosis)
comp14909_c0_seq2	2.2942	12.4991	7.71235	0.00094524	0.122713	-1.74918	0.00245575	0.0169204	-2.44576	0.0134256	0.164846	-0.696576	F-box and leucine-rich repeat protein 11	[B] Chromatin structure and dynamics	GO:0016324(apical plasma membrane),GO:0010008(endosome membrane),GO:0005887(integral to plasma membrane),GO:0033177("proton-transporting two-sector ATPase complex, proton-transporting domain"),GO:0015078(hydrogen ion transmembrane transporter activity),GO:0015991(ATP hydrolysis coupled proton transport),GO:0006968(cellular defense response),GO:0006879(cellular iron ion homeostasis),GO:0008286(ins…	00190(Oxidative phosphorylation),04142(Lysosome),04145(Phagosome),04966(Collecting duct acid secretion),05110(Vibrio cholerae infection),05120(Epithelial cell signaling in Helicobacter pylori infection)
comp149165_c0_seq1	0.614424	6.10369	3.04477	0.0715411	0.215138	-2.30902	0.0890341	0.140045	-3.31237	0.218272	0.404351	-1.00335	DNA-directed RNA polymerase I subunit A1	[K] Transcription	NA	04120(Ubiquitin mediated proteolysis),04144(Endocytosis),05200(Pathways in cancer),05221(Acute myeloid leukemia)
comp149189_c0_seq1	2.51179	8.99872	4.93066	0.135432	0.271543	-0.973068	0.0459	0.0883354	-1.84101	0.120739	0.303634	-0.867937	autophagy-related protein 4	[Z] Cytoskeleton ;[U] Intracellular trafficking, secretion, and vesicular transport	NA	NA
comp149288_c0_seq1	1.51455	8.13829	4.90047	0.00212257	0.127295	-1.69403	0.0308772	0.0684034	-2.42584	0.127996	0.311698	-0.731804	microtubule-associated serine/threonine kinase	[T] Signal transduction mechanisms ;[R] General function prediction only	GO:0005634(nucleus),GO:0003677(DNA binding),GO:0008134(transcription factor binding),GO:0030154(cell differentiation),GO:0007399(nervous system development),GO:0006355("regulation of transcription, DNA-dependent"),GO:0006351("transcription, DNA-dependent")	NA
comp149297_c0_seq1	1.60885	5.29742	4.16574	0.030773	0.180071	-1.37254	0.0371284	0.0768502	-1.71926	0.367902	0.539904	-0.346718	dishevelled	[R] General function prediction only	GO:0000139(Golgi membrane),GO:0016021(integral to membrane),GO:0005624(membrane fraction),GO:0005509(calcium ion binding),GO:0004571("mannosyl-oligosaccharide 1,2-alpha-mannosidase activity"),GO:0006491(N-glycan processing),GO:0043687(post-translational protein modification),GO:0018279(protein N-linked glycosylation via asparagine)	00510(N-Glycan biosynthesis),00513(High-mannose type N-glycan biosynthesis)
comp149375_c0_seq1	0.454384	5.61765	2.75238	0.0178631	0.16292	-2.5987	0.00956247	0.0342602	-3.62798	0.0189928	0.174365	-1.02929	cyclin A	[D] Cell cycle control, cell division, chromosome partitioning	NA	00563(Glycosylphosphatidylinositol(GPI)
comp1494_c0_seq1	0.108611	2.13067	0.562681	0.0650717	0.209699	-2.37314	0.00278462	0.0179558	-4.29406	0.00453802	0.154635	-1.92092	Ras association domain-containing protein 6	-	GO:0016021(integral to membrane),GO:0005886(plasma membrane),GO:0004969(histamine receptor activity)	04020(Calcium signaling pathway),04080(Neuroactive ligand-receptor interaction)
comp149458_c0_seq1	1.03678	8.99282	6.67423	0.0267227	0.174881	-2.68649	0.000402412	0.0075599	-3.11666	0.178871	0.366839	-0.430171	guanine nucleotide binding protein (G protein), alpha 14	[T] Signal transduction mechanisms	NA	NA
comp14955_c0_seq1	0.478875	3.19341	1.63783	0.0559671	0.202248	-1.77407	0.00112254	0.0114283	-2.73738	0.021535	0.177467	-0.963309	homeobox protein MSX	[R] General function prediction only	GO:0005634(nucleus),GO:0003677(DNA binding),GO:0008270(zinc ion binding),GO:0006355("regulation of transcription, DNA-dependent"),GO:0006351("transcription, DNA-dependent")	NA
comp149582_c0_seq1	0.0864498	8.0095	3.32932	0.0295363	0.178281	-5.26722	0.00396304	0.0215152	-6.53371	0.00445417	0.154635	-1.26648	cytochrome P450, family 4, subfamily V	-	GO:0016021(integral to membrane),GO:0043202(lysosomal lumen),GO:0005765(lysosomal membrane),GO:0003993(acid phosphatase activity)	00361(gamma-Hexachlorocyclohexane degradation),00740(Riboflavin metabolism)
comp149611_c0_seq1	1.06247	3.80397	2.04678	0.0352635	0.185048	-0.945932	0.0164436	0.04673	-1.84008	0.027905	0.186151	-0.894147	cytochrome c oxidase subunit IV	[C] Energy production and conversion	GO:0005886(plasma membrane),GO:0005524(ATP binding),GO:0000287(magnesium ion binding),GO:0005515(protein binding),GO:0004674(protein serine/threonine kinase activity),GO:0050321(tau-protein kinase activity),GO:0030010(establishment of cell polarity),GO:0045197(establishment or maintenance of epithelial cell apical/basal polarity),GO:0007243(intracellular protein kinase cascade),GO:0001764(neuron …	NA
comp14970_c0_seq1	0.518102	2.62743	2.49881	0.110198	0.248611	-2.26993	0.00898448	0.0331297	-2.34235	0.888705	0.931023	-0.0724118	phosphatidylinositol glycan, class B	[M] Cell wall/membrane/envelope biogenesis ;[O] Posttranslational modification, protein turnover, chaperones	GO:0005634(nucleus),GO:0004482(mRNA (guanine-N7-)-methyltransferase activity),GO:0003723(RNA binding),GO:0006370(mRNA capping)	NA
comp42062_c0_seq1	30.66	60.8739	40.28	0.333157	0.441131	-0.393707	0.00336864	0.019723	-0.989467	0.0944117	0.272932	-0.59576	translation initiation factor eIF-3 subunit 5	[J] Translation, ribosomal structure and biogenesis	GO:0005764(lysosome),GO:0004563(beta-N-acetylhexosaminidase activity),GO:0043169(cation binding),GO:0005975(carbohydrate metabolic process)	00511(Other glycan degradation),00520(Amino sugar and nucleotide sugar metabolism),00531(Glycosaminoglycan degradation),00603(Glycosphingolipid biosynthesis - globo series),00604(Glycosphingolipid biosynthesis - ganglio series),04142(Lysosome)
comp15000_c0_seq1	1.4261	9.82477	4.68998	0.0460828	0.194551	-1.7175	0.0150315	0.0443255	-2.78435	0.0590226	0.227957	-1.06684	5'-nucleotidase	[S] Function unknown	GO:0005737(cytoplasm),GO:0005634(nucleus),GO:0005509(calcium ion binding),GO:0003677(DNA binding),GO:0003700(sequence-specific DNA binding transcription factor activity),GO:0004871(signal transducer activity)	04062(Chemokine signaling pathway),04620(Toll-like receptor signaling pathway),04630(Jak-STAT signaling pathway),05140(Leishmaniasis),05200(Pathways in cancer),05212(Pancreatic cancer)
comp15002_c0_seq1	0	1.47149	0.454755	0.184076	0.314458	#NAME?	0.0605659	0.106761	#NAME?	0.0979096	0.2774	-1.69412	neuropeptide FF-amide peptide	-	GO:0005634(nucleus),GO:0003677(DNA binding),GO:0008270(zinc ion binding),GO:0006355("regulation of transcription, DNA-dependent"),GO:0006351("transcription, DNA-dependent")	NA
comp15005_c0_seq1	0.355659	4.53363	2.17043	0.0993184	0.239766	-2.60941	0.0023014	0.0163601	-3.6721	0.0465909	0.211798	-1.06269	guanine nucleotide binding protein (G protein), alpha 15	[T] Signal transduction mechanisms	GO:0046872(metal ion binding),GO:0004222(metalloendopeptidase activity),GO:0006508(proteolysis),GO:0008033(tRNA processing)	NA
comp150283_c0_seq1	1.22176	4.92577	3.4016	0.0354964	0.185192	-1.47725	0.0126899	0.0402046	-2.01138	0.0651935	0.237003	-0.534136	F-box protein 46	-	GO:0005813(centrosome),GO:0005829(cytosol),GO:0005768(endosome),GO:0005882(intermediate filament),GO:0000776(kinetochore),GO:0003676(nucleic acid binding),GO:0042803(protein homodimerization activity),GO:0008270(zinc ion binding),GO:0000236(mitotic prometaphase),GO:0031116(positive regulation of microtubule polymerization)	NA
comp15076_c0_seq1	0.212426	3.37354	1.28984	0.185132	0.314932	-2.60216	0.0588234	0.104584	-3.98923	0.112625	0.294476	-1.38707	dimethylaniline monooxygenase (N-oxide forming)	[Q] Secondary metabolites biosynthesis, transport and catabolism	GO:0031072(heat shock protein binding),GO:0051082(unfolded protein binding),GO:0006457(protein folding)	NA
comp150773_c0_seq1	0.52961	5.145	2.85598	0.0305196	0.179501	-2.43099	0.0525759	0.096841	-3.28017	0.169802	0.357705	-0.849184	glucose inhibited division protein A	[J] Translation, ribosomal structure and biogenesis	GO:0008199(ferric iron binding),GO:0004322(ferroxidase activity),GO:0006879(cellular iron ion homeostasis),GO:0006955(immune response),GO:0006826(iron ion transport),GO:0008285(negative regulation of cell proliferation)	00860(Porphyrin and chlorophyll metabolism)
comp15081_c0_seq1	0.259814	2.26183	2.3526	0.0947949	0.236025	-3.1787	0.0257063	0.0609356	-3.12194	0.917907	0.948885	0.0567646	striated muscle-specific serine/threonine protein kinase	-	GO:0005834(heterotrimeric G-protein complex),GO:0031683(G-protein beta/gamma-subunit complex binding),GO:0001664(G-protein-coupled receptor binding),GO:0005525(GTP binding),GO:0003924(GTPase activity),GO:0046872(metal ion binding),GO:0004871(signal transducer activity),GO:0060158(activation of phospholipase C activity by dopamine receptor signaling pathway),GO:0007188("G-protein signaling, couple…	04020(Calcium signaling pathway),05142(Chagas disease)
comp15109_c0_seq1	0.96543	5.91707	3.62852	0.00504399	0.133882	-1.91014	0.0413722	0.0824043	-2.61564	0.158358	0.345488	-0.7055	transcription initiation factor TFIID subunit D2	[K] Transcription	GO:0003700(sequence-specific DNA binding transcription factor activity),GO:0009615(response to virus)	04620(Toll-like receptor signaling pathway),04622(RIG-I-like receptor signaling pathway),04623(Cytosolic DNA-sensing pathway)
comp151168_c0_seq1	0.446268	1.73331	1.37863	0.0238389	0.171288	-1.62725	0.019347	0.0515319	-1.95754	0.246668	0.431169	-0.330296	suppressor of cytokine signaling 7	[T] Signal transduction mechanisms	GO:0005887(integral to plasma membrane),GO:0016362("activin receptor activity, type II"),GO:0005524(ATP binding),GO:0046872(metal ion binding),GO:0005024(transforming growth factor beta-activated receptor activity),GO:0009952(anterior/posterior pattern specification),GO:0030509(BMP signaling pathway),GO:0009267(cellular response to starvation),GO:0048286(lung alveolus development),GO:0001707(meso…	04060(Cytokine-cytokine receptor interaction),04350(TGF-beta signaling pathway)
comp15118_c0_seq1	36.4892	71.1519	46.054	0.234558	0.357399	-0.335856	0.0102531	0.0356357	-0.963432	0.0179699	0.173183	-0.627576	cytochrome c oxidase subunit VIIa	-	GO:0005634(nucleus),GO:0003677(DNA binding),GO:0003700(sequence-specific DNA binding transcription factor activity),GO:0008270(zinc ion binding),GO:0000122(negative regulation of transcription from RNA polymerase II promoter)	NA
comp151380_c0_seq1	0.231629	3.04477	1.51507	0.0479545	0.19596	-2.7095	0.0258127	0.0610747	-3.71645	0.0900812	0.267472	-1.00695	protein-tyrosine phosphatase	[T] Signal transduction mechanisms	NA	04510(Focal adhesion),04512(ECM-receptor interaction),04514(Cell adhesion molecules (CAMs)),04640(Hematopoietic cell lineage),04810(Regulation of actin cytoskeleton),05200(Pathways in cancer),05222(Small cell lung cancer),05410(Hypertrophic cardiomyopathy (HCM)),05412(Arrhythmogenic right ventricular cardiomyopathy (ARVC)),05414(Dilated cardiomyopathy)
comp151390_c0_seq1	1.40876	4.94205	2.58933	0.121163	0.258683	-0.878159	0.00362169	0.0204442	-1.81069	0.021902	0.17785	-0.932528	histone deacetylase 11	[B] Chromatin structure and dynamics	GO:0005737(cytoplasm),GO:0016607(nuclear speck),GO:0005634(nucleus),GO:0043234(protein complex),GO:0033613(activating transcription factor binding),GO:0003680(AT DNA binding),GO:0003677(DNA binding),GO:0035198(miRNA binding),GO:0046982(protein heterodimerization activity),GO:0001077(RNA polymerase II core promoter proximal region sequence-specific DNA binding transcription factor activity involve…	04010(MAPK signaling pathway)
comp151454_c0_seq1	0.407122	2.25218	1.49892	0.0570945	0.202944	-1.88039	0.010597	0.0362903	-2.46779	0.107205	0.287744	-0.587399	MFS transporter, MCP family, solute carrier family 16 (monocarboxylic acid transporters), member 2	[G] Carbohydrate transport and metabolism	GO:0005634(nucleus),GO:0003677(DNA binding),GO:0003700(sequence-specific DNA binding transcription factor activity),GO:0008270(zinc ion binding),GO:0016032(viral reproduction)	NA
comp151495_c0_seq1	0.330262	2.88642	1.40755	0.0134862	0.155575	-2.0915	0.0260573	0.0614242	-3.1276	0.0944543	0.272962	-1.03609	DNA helicase INO80	[L] Replication, recombination and repair	GO:0005851(eukaryotic translation initiation factor 2B complex),GO:0005085(guanyl-nucleotide exchange factor activity),GO:0003743(translation initiation factor activity),GO:0051716(cellular response to stimulus),GO:0042552(myelination),GO:0045947(negative regulation of translational initiation),GO:0014003(oligodendrocyte development),GO:0001541(ovarian follicle development)	NA
comp151503_c0_seq1	0.325656	2.32822	1.20548	0.0535999	0.200331	-1.88818	0.00947186	0.034119	-2.8378	0.0387051	0.201507	-0.949621	F-box protein 30	-	NA	04630(Jak-STAT signaling pathway)
comp15156_c0_seq1	0.183032	2.02601	2.03316	0.0622281	0.207251	-3.47356	0.0314239	0.0690253	-3.46847	0.991488	0.994872	0.00508387	laminin, gamma 3	[W] Extracellular structures	GO:0005634(nucleus),GO:0005524(ATP binding),GO:0004674(protein serine/threonine kinase activity),GO:0003723(RNA binding),GO:0018105(peptidyl-serine phosphorylation)	NA
comp151573_c0_seq1	1.07791	4.66984	3.80429	0.0369771	0.186187	-1.81939	0.0129637	0.040673	-2.11514	0.286744	0.468198	-0.295746	ankyrin repeat and SOCS box protein 7	[M] Cell wall/membrane/envelope biogenesis	GO:0005634(nucleus),GO:0003677(DNA binding),GO:0008270(zinc ion binding),GO:0008016(regulation of heart contraction),GO:0006355("regulation of transcription, DNA-dependent"),GO:0006351("transcription, DNA-dependent")	NA
comp15186_c0_seq1	0.184614	1.24466	1.82185	0.0259278	0.174153	-3.30282	6.12481e-05	0.00424016	-2.75317	0.16515	0.352761	0.54965	E1A-binding protein p400	[R] General function prediction only	GO:0005634(nucleus),GO:0003677(DNA binding),GO:0005515(protein binding),GO:0003700(sequence-specific DNA binding transcription factor activity)	04612(Antigen processing and presentation),05340(Primary immunodeficiency)
comp15186_c1_seq1	0.157551	0.852899	1.78352	0.00216521	0.127295	-3.50083	0.0276222	0.0636188	-2.43655	0.0135763	0.165086	1.06428	E1A-binding protein p400	[R] General function prediction only	GO:0005488(binding),GO:0030060(L-malate dehydrogenase activity),GO:0044262(cellular carbohydrate metabolic process),GO:0006108(malate metabolic process),GO:0006099(tricarboxylic acid cycle)	00020(Citrate cycle (TCA cycle)),00620(Pyruvate metabolism),00630(Glyoxylate and dicarboxylate metabolism),00710(Carbon fixation in photosynthetic organisms)
comp151868_c0_seq1	0.60417	2.11269	1.62876	0.00998075	0.147079	-1.43075	0.0239923	0.0585228	-1.80606	0.263042	0.446074	-0.375309	pyruvate dehydrogenase phosphatase	[T] Signal transduction mechanisms	GO:0005634(nucleus),GO:0042393(histone binding),GO:0070612(histone methyltransferase activity (H2A-R3 specific)),GO:0070611(histone methyltransferase activity (H3-R2 specific)),GO:0044020(histone methyltransferase activity (H4-R3 specific)),GO:0035242(protein-arginine omega-N asymmetric methyltransferase activity),GO:0035241(protein-arginine omega-N monomethyltransferase activity),GO:0006281(DNA …	NA
comp1519_c0_seq1	0.415853	3.29806	1.27362	0.201382	0.329259	-1.61479	0.0612569	0.107597	-2.98747	0.130996	0.315351	-1.37268	timeless	[L] Replication, recombination and repair	GO:0005829(cytosol),GO:0033180("proton-transporting V-type ATPase, V1 domain"),GO:0015991(ATP hydrolysis coupled proton transport),GO:0006879(cellular iron ion homeostasis),GO:0008286(insulin receptor signaling pathway),GO:0033572(transferrin transport)	00190(Oxidative phosphorylation),04145(Phagosome),04966(Collecting duct acid secretion),05110(Vibrio cholerae infection),05120(Epithelial cell signaling in Helicobacter pylori infection)
comp15190_c0_seq1	0.280622	2.34159	1.005	0.105638	0.245354	-1.84049	0.00560476	0.0255722	-3.06079	0.00593194	0.157074	-1.2203	roundabout, axon guidance receptor 1	[T] Signal transduction mechanisms	GO:0016023(cytoplasmic membrane-bounded vesicle),GO:0000151(ubiquitin ligase complex),GO:0005515(protein binding),GO:0004842(ubiquitin-protein ligase activity),GO:0008270(zinc ion binding),GO:0000185(activation of MAPKKK activity),GO:0006915(apoptosis),GO:0042981(regulation of apoptosis),GO:0006355("regulation of transcription, DNA-dependent"),GO:0006351("transcription, DNA-dependent")	NA
comp151993_c0_seq1	0.899746	3.34629	2.01087	0.165385	0.298414	-1.16023	0.0528345	0.0971771	-1.89497	0.197552	0.383803	-0.734744	ubiquitin carboxyl-terminal hydrolase 6/32	[O] Posttranslational modification, protein turnover, chaperones	GO:0005634(nucleus),GO:0003677(DNA binding),GO:0008270(zinc ion binding),GO:0006355("regulation of transcription, DNA-dependent"),GO:0006351("transcription, DNA-dependent")	NA
comp11595_c0_seq1	15.4512	87.6713	39.6149	0.0660314	0.210479	-1.35832	0.000577801	0.0086759	-2.50439	0.00831834	0.160484	-1.14606	voltage-dependent anion channel	[P] Inorganic ion transport and metabolism	GO:0005856(cytoskeleton),GO:0005829(cytosol),GO:0016607(nuclear speck),GO:0005886(plasma membrane),GO:0033613(activating transcription factor binding),GO:0005524(ATP binding),GO:0004143(diacylglycerol kinase activity),GO:0019900(kinase binding),GO:0046872(metal ion binding),GO:0043274(phospholipase binding),GO:0007205(activation of protein kinase C activity by G-protein coupled receptor protein s…	00561(Glycerolipid metabolism),00564(Glycerophospholipid metabolism),04070(Phosphatidylinositol signaling system)
comp15229_c0_seq1	0.762777	2.08808	3.23522	0.110862	0.249193	-2.08453	0.000610515	0.00886365	-1.45284	0.333509	0.510417	0.631684	myeloid/lymphoid or mixed-lineage leukemia protein 2	[R] General function prediction only	GO:0005634(nucleus),GO:0043234(protein complex),GO:0005625(soluble fraction),GO:0032403(protein complex binding),GO:0045739(positive regulation of DNA repair),GO:0051865(protein autoubiquitination),GO:0000209(protein polyubiquitination),GO:0006979(response to oxidative stress),GO:0009411(response to UV),GO:0006283(transcription-coupled nucleotide-excision repair)	03420(Nucleotide excision repair),04120(Ubiquitin mediated proteolysis)
comp15232_c0_seq1	0.25848	5.18029	2.41892	0.0817992	0.224349	-3.22624	0.0534659	0.0979755	-4.32491	0.135079	0.319905	-1.09867	polypeptide N-acetylgalactosaminyltransferase	[O] Posttranslational modification, protein turnover, chaperones	GO:0044300(cerebellar mossy fiber),GO:0003677(DNA binding),GO:0000981(sequence-specific DNA binding RNA polymerase II transcription factor activity),GO:0021960(anterior commissure morphogenesis),GO:0002062(chondrocyte differentiation),GO:0060486(Clara cell differentiation),GO:0071679(commissural neuron axon guidance),GO:0006260(DNA replication),GO:0010001(glial cell differentiation),GO:0061141(lu…	NA
comp15244_c0_seq1	5.25737	44.9636	23.7252	0.047523	0.195649	-2.17401	0.0242803	0.0589245	-3.09635	0.0640149	0.23532	-0.922337	dihydropyrimidinase-like 2	[F] Nucleotide transport and metabolism	GO:0005829(cytosol),GO:0005730(nucleolus),GO:0004122(cystathionine beta-synthase activity),GO:0020037(heme binding),GO:0042803(protein homodimerization activity),GO:0030170(pyridoxal phosphate binding),GO:0031625(ubiquitin protein ligase binding),GO:0006535(cysteine biosynthetic process from serine),GO:0019343(cysteine biosynthetic process via cystathionine),GO:0043418(homocysteine catabolic proc…	00260(Glycine, serine and threonine metabolism),00270(Cysteine and methionine metabolism),00450(Selenoamino acid metabolism)
comp15247_c0_seq1	0.419459	3.89463	1.37892	0.158322	0.292082	-1.71693	0.069705	0.117549	-3.21488	0.107779	0.288331	-1.49795	E3 ubiquitin-protein ligase UBR2	[O] Posttranslational modification, protein turnover, chaperones	GO:0016021(integral to membrane),GO:0048471(perinuclear region of cytoplasm),GO:0016529(sarcoplasmic reticulum)	04270(Vascular smooth muscle contraction)
comp152779_c0_seq1	2.00522	9.84915	5.53217	0.00246771	0.127295	-1.46408	0.000525225	0.00834079	-2.29624	8.74337e-05	0.15369	-0.832154	F-box protein 34	-	GO:0005887(integral to plasma membrane),GO:0015175(neutral amino acid transmembrane transporter activity),GO:0034641(cellular nitrogen compound metabolic process),GO:0006811(ion transport)	NA
comp15282_c0_seq1	4.64884	20.166	12.1329	0.0214694	0.168272	-1.38398	0.000652732	0.00910175	-2.11698	0.0152503	0.167541	-0.732999	RNA 3'-terminal phosphate cyclase	[A] RNA processing and modification	GO:0005634(nucleus),GO:0003677(DNA binding),GO:0001525(angiogenesis),GO:0006355("regulation of transcription, DNA-dependent"),GO:0006351("transcription, DNA-dependent")	NA
comp15287_c0_seq1	2.95919	19.897	10.5546	0.0374857	0.186376	-1.8346	0.0238581	0.0583338	-2.74928	0.0552062	0.223631	-0.914685	1-phosphatidylinositol-4-phosphate 5-kinase	[T] Signal transduction mechanisms	GO:0005887(integral to plasma membrane),GO:0015175(neutral amino acid transmembrane transporter activity),GO:0034641(cellular nitrogen compound metabolic process),GO:0006811(ion transport)	NA
comp152945_c0_seq1	1.9126	3.95765	3.69457	0.00410596	0.129372	-0.94987	0.00315211	0.0191215	-1.04911	0.364352	0.536624	-0.0992369	mitogen-activated protein kinase kinase kinase 10	[T] Signal transduction mechanisms	GO:0030673(axolemma),GO:0009986(cell surface),GO:0016021(integral to membrane),GO:0008046(axon guidance receptor activity),GO:0042802(identical protein binding),GO:0061364(apoptosis involved in luteolysis),GO:0016199(axon midline choice point recognition),GO:0032870(cellular response to hormone stimulus),GO:0007156(homophilic cell adhesion),GO:0001656(metanephros development),GO:0050925(negative …	04360(Axon guidance)
comp153196_c0_seq1	0.12035	2.68054	0.370324	0.142736	0.278156	-1.62155	0.0667838	0.113972	-4.47722	0.0802289	0.255408	-2.85567	long-chain-acyl-CoA dehydrogenase	[E] Amino acid transport and metabolism ;[I] Lipid transport and metabolism	GO:0005730(nucleolus),GO:0008234(cysteine-type peptidase activity),GO:0005515(protein binding),GO:0007049(cell cycle),GO:0051301(cell division),GO:0006508(proteolysis)	NA
comp15329_c0_seq1	3.02434	10.5304	7.4873	0.0358582	0.185475	-1.30782	0.00177879	0.0142705	-1.79987	0.0947584	0.273243	-0.492043	MRG-binding protein	[S] Function unknown	GO:0005737(cytoplasm),GO:0005634(nucleus),GO:0003676(nucleic acid binding),GO:0005515(protein binding),GO:0004842(ubiquitin-protein ligase activity),GO:0008270(zinc ion binding),GO:0048588(developmental cell growth),GO:0071425(hemopoietic stem cell proliferation),GO:0070936(protein K48-linked ubiquitination),GO:0070534(protein K63-linked ubiquitination),GO:0042787(protein ubiquitination involved …	NA
comp153578_c0_seq1	3.22608	8.51445	4.69687	0.239188	0.360898	-0.541917	0.00853541	0.0322437	-1.40013	0.0195579	0.17471	-0.858215	ATR interacting protein	-	GO:0005788(endoplasmic reticulum lumen),GO:0005506(iron ion binding),GO:0031418(L-ascorbic acid binding),GO:0016702("oxidoreductase activity, acting on single donors with incorporation of molecular oxygen, incorporation of two atoms of oxygen"),GO:0004656(procollagen-proline 4-dioxygenase activity)	00330(Arginine and proline metabolism)
comp15364_c1_seq1	0.0819931	4.94667	2.09036	0.190385	0.318734	-4.6721	0.0854403	0.135995	-5.91481	0.20552	0.391909	-1.24271	ADAM metallopeptidase with thrombospondin type 1 motif, 7	[O] Posttranslational modification, protein turnover, chaperones	GO:0005737(cytoplasm),GO:0016607(nuclear speck),GO:0005524(ATP binding),GO:0004004(ATP-dependent RNA helicase activity),GO:0003677(DNA binding),GO:0003723(RNA binding),GO:0044419(interspecies interaction between organisms)	04622(RIG-I-like receptor signaling pathway)
comp153797_c0_seq1	1.91596	5.349	3.3966	0.164499	0.297601	-0.826025	0.0100474	0.0352558	-1.4812	0.086472	0.262859	-0.655177	solute carrier family 9, member 6	[P] Inorganic ion transport and metabolism	GO:0005578(proteinaceous extracellular matrix),GO:0004222(metalloendopeptidase activity),GO:0008270(zinc ion binding),GO:0030574(collagen catabolic process),GO:0006508(proteolysis)	NA
comp153892_c0_seq1	0.386733	5.13198	2.07998	0.047678	0.195714	-2.42716	0.0111835	0.0373793	-3.7301	0.0105297	0.163999	-1.30294	suppressor of cytokine signaling 4	[T] Signal transduction mechanisms	GO:0005634(nucleus),GO:0003677(DNA binding),GO:0005515(protein binding),GO:0003700(sequence-specific DNA binding transcription factor activity),GO:0008270(zinc ion binding),GO:0007275(multicellular organismal development),GO:0045892("negative regulation of transcription, DNA-dependent")	NA
comp1539_c0_seq1	0.151206	2.36478	1.71527	0.14924	0.284398	-3.50385	0.00189336	0.0147653	-3.96712	0.44693	0.601413	-0.463274	aryl hydrocarbon receptor nuclear translocator-like protein 1	[K] Transcription	GO:0005634(nucleus),GO:0003677(DNA binding),GO:0008270(zinc ion binding),GO:0006355("regulation of transcription, DNA-dependent"),GO:0006351("transcription, DNA-dependent")	NA
comp1539_c1_seq1	0.873517	8.40231	2.89546	0.0199723	0.165908	-1.72888	0.0320005	0.0698299	-3.26588	0.0515912	0.219183	-1.53699	aryl hydrocarbon receptor nuclear translocator-like protein 1	[K] Transcription	GO:0005615(extracellular space),GO:0008009(chemokine activity),GO:0006935(chemotaxis),GO:0006955(immune response),GO:0006954(inflammatory response)	04060(Cytokine-cytokine receptor interaction),04062(Chemokine signaling pathway),05142(Chagas disease)
comp154203_c0_seq1	1.15175	9.59735	4.21056	0.0326959	0.182132	-1.87019	0.00489456	0.0238724	-3.05881	0.00961019	0.16315	-1.18863	fibroblast growth factor	[T] Signal transduction mechanisms	GO:0071565(nBAF complex),GO:0071564(npBAF complex),GO:0000228(nuclear chromosome),GO:0005625(soluble fraction),GO:0016514(SWI/SNF complex),GO:0001741(XY body),GO:0001835(blastocyst hatching),GO:0007049(cell cycle),GO:0030154(cell differentiation),GO:0006338(chromatin remodeling),GO:0008285(negative regulation of cell proliferation),GO:0007399(nervous system development),GO:0006351("transcription,…	NA
comp15423_c0_seq1	1.81839	9.71388	6.02499	0.0133548	0.155575	-1.7283	0.000170487	0.00561609	-2.41739	0.018222	0.173183	-0.689089	histone-lysine N-methyltransferase SETD7	[K] Transcription	GO:0016324(apical plasma membrane),GO:0045178(basal part of cell),GO:0009986(cell surface),GO:0031410(cytoplasmic vesicle),GO:0005769(early endosome),GO:0005770(late endosome),GO:0031902(late endosome membrane),GO:0005765(lysosomal membrane),GO:0005764(lysosome),GO:0005634(nucleus),GO:0070826(paraferritin complex),GO:0048471(perinuclear region of cytoplasm),GO:0005886(plasma membrane),GO:0055037(…	04142(Lysosome)
comp15433_c0_seq1	27.0565	83.088	47.4421	0.105116	0.244763	-0.810191	0.00324985	0.0193827	-1.61866	0.0229322	0.179331	-0.808473	actin related protein 2/3 complex, subunit 4	[Z] Cytoskeleton	GO:0070776(MOZ/MORF histone acetyltransferase complex),GO:0008270(zinc ion binding),GO:0043966(histone H3 acetylation)	NA
comp154380_c0_seq1	1.23995	5.37114	4.69462	0.0492936	0.197004	-1.92072	0.0188938	0.0508126	-2.11495	0.596014	0.72163	-0.194221	phosphoribosylamine--glycine ligase / phosphoribosylglycinamide formyltransferase / phosphoribosylformylglycinamidine cyclo-ligase	[F] Nucleotide transport and metabolism	GO:0005913(cell-cell adherens junction),GO:0005737(cytoplasm),GO:0005856(cytoskeleton),GO:0030425(dendrite),GO:0030175(filopodium),GO:0030027(lamellipodium),GO:0043010(camera-type eye development),GO:0016477(cell migration),GO:0016358(dendrite development),GO:0007611(learning or memory)	04810(Regulation of actin cytoskeleton)
comp154399_c0_seq1	0.74552	6.94478	3.76963	0.0436818	0.191755	-2.3381	0.00778125	0.0306779	-3.21961	0.0240182	0.181392	-0.881506	dedicator of cytokinesis 1/3/4/5	[T] Signal transduction mechanisms	GO:0005737(cytoplasm),GO:0005634(nucleus),GO:0016757("transferase activity, transferring glycosyl groups")	NA
comp154426_c0_seq1	0.314771	4.27022	1.73579	0.175025	0.307615	-2.46322	0.0078583	0.0308475	-3.76194	0.0477256	0.213144	-1.29872	U2AF homology motif (UHM) kinase 1	[T] Signal transduction mechanisms	GO:0005829(cytosol),GO:0005886(plasma membrane),GO:0005524(ATP binding),GO:0019899(enzyme binding),GO:0046872(metal ion binding),GO:0004697(protein kinase C activity),GO:0035556(intracellular signal transduction),GO:0030168(platelet activation)	04270(Vascular smooth muscle contraction),04530(Tight junction)
comp154493_c0_seq1	0.496411	7.53329	3.77994	0.0959465	0.236952	-2.92876	0.0231327	0.0572455	-3.92367	0.0833103	0.258518	-0.994917	microphthalmia-associated transcription factor	[K] Transcription	GO:0005694(chromosome),GO:0005634(nucleus),GO:0003677(DNA binding),GO:0004519(endonuclease activity),GO:0018024(histone-lysine N-methyltransferase activity),GO:0004803(transposase activity),GO:0008270(zinc ion binding),GO:0015074(DNA integration),GO:0006281(DNA repair),GO:0006313("transposition, DNA-mediated")	00310(Lysine degradation)
comp15472_c0_seq1	0	5.4197	0	#N/A	#N/A	#N/A	0.107893	0.160967	#NAME?	0.107893	0.288505	#NAME?	granzyme H (cathepsin G-like 2)	[E] Amino acid transport and metabolism	GO:0005884(actin filament),GO:0005829(cytosol),GO:0005886(plasma membrane),GO:0032427(GBD domain binding),GO:0005525(GTP binding),GO:0003924(GTPase activity),GO:0005522(profilin binding),GO:0030866(cortical actin cytoskeleton organization),GO:0008286(insulin receptor signaling pathway),GO:0090005(negative regulation of establishment of protein localization in plasma membrane),GO:0051491(positive …	04910(Insulin signaling pathway)
comp15504_c0_seq1	17.5822	41.8266	23.3609	0.357472	0.461517	-0.409983	0.00853997	0.0322514	-1.25031	0.0258096	0.183105	-0.840323	ubiquitin carboxyl-terminal hydrolase L3	[O] Posttranslational modification, protein turnover, chaperones	GO:0008076(voltage-gated potassium channel complex),GO:0005488(binding),GO:0015269(calcium-activated potassium channel activity),GO:0005249(voltage-gated potassium channel activity)	NA
comp15528_c0_seq1	0.395219	2.26894	1.69957	0.133328	0.269659	-2.10445	0.0329837	0.0712034	-2.5213	0.430096	0.587571	-0.416851	ADAM metallopeptidase with thrombospondin type 1 motif, 15	[O] Posttranslational modification, protein turnover, chaperones	GO:0016021(integral to membrane),GO:0009055(electron carrier activity),GO:0052650(NADP-retinol dehydrogenase activity),GO:0000166(nucleotide binding),GO:0042572(retinol metabolic process),GO:0007601(visual perception)	00830(Retinol metabolism)
comp155596_c0_seq1	1.0566	7.5538	3.3267	0.0328972	0.182163	-1.65466	0.0224479	0.0563142	-2.83777	0.0362193	0.197945	-1.18311	bromodomain and WD repeat domain containing protein 1/3	[R] General function prediction only	GO:0005887(integral to plasma membrane),GO:0005267(potassium channel activity),GO:0005244(voltage-gated ion channel activity),GO:0007588(excretion)	NA
comp15570_c0_seq1	0.340595	5.93646	1.07436	0.280723	0.396152	-1.65735	0.0228837	0.0569349	-4.12348	0.0213505	0.177048	-2.46613	transmembrane protease, serine 4	[E] Amino acid transport and metabolism	GO:0005737(cytoplasm),GO:0005856(cytoskeleton),GO:0005488(binding),GO:0004725(protein tyrosine phosphatase activity)	NA
comp15577_c0_seq1	0.916926	4.62581	2.55144	0.039596	0.188575	-1.47644	0.00363438	0.0204858	-2.33483	0.0240492	0.181392	-0.858392	actin-related protein 5	[Z] Cytoskeleton	GO:0000932(cytoplasmic mRNA processing body),GO:0005634(nucleus),GO:0003677(DNA binding),GO:0003723(RNA binding),GO:0004842(ubiquitin-protein ligase activity),GO:0008270(zinc ion binding),GO:0007049(cell cycle),GO:0032088(negative regulation of NF-kappaB transcription factor activity),GO:0090086(negative regulation of protein deubiquitination),GO:0045787(positive regulation of cell cycle),GO:0051…	05322(Systemic lupus erythematosus)
comp15586_c0_seq1	0.0766052	2.57878	1.64783	0.0390064	0.187943	-4.42698	0.0589377	0.104721	-5.0731	0.284513	0.466148	-0.646117	inositol 1,4,5-triphosphate receptor, type 1	[T] Signal transduction mechanisms	GO:0008234(cysteine-type peptidase activity),GO:0006508(proteolysis)	NA
comp155943_c0_seq1	0.194255	10.2506	1.79265	0.2378	0.359857	-3.20607	0.0514963	0.0955047	-5.72162	0.0553426	0.223717	-2.51554	transmembrane protease, serine 4	[E] Amino acid transport and metabolism	GO:0016021(integral to membrane),GO:0005886(plasma membrane),GO:0004969(histamine receptor activity)	04020(Calcium signaling pathway),04080(Neuroactive ligand-receptor interaction)
comp155961_c0_seq1	0.719104	3.76439	1.4848	0.133054	0.269371	-1.046	0.0190249	0.0509981	-2.38814	0.0282529	0.186644	-1.34215	cAMP response element-binding protein 1	[K] Transcription	GO:0032302(MutSbeta complex),GO:0000228(nuclear chromosome),GO:0005524(ATP binding),GO:0008094(DNA-dependent ATPase activity),GO:0000406(double-strand/single-strand DNA junction binding),GO:0019899(enzyme binding),GO:0000404(loop DNA binding),GO:0000403(Y-form DNA binding),GO:0043570(maintenance of DNA repeat elements),GO:0000710(meiotic mismatch repair),GO:0045910(negative regulation of DNA reco…	03430(Mismatch repair),05200(Pathways in cancer),05210(Colorectal cancer)
comp155971_c0_seq1	0.30323	3.83255	1.90629	0.070809	0.214377	-2.65229	0.00113538	0.0114978	-3.65982	0.0372835	0.199394	-1.00753	ubiquitin carboxyl-terminal hydrolase 9/24	[O] Posttranslational modification, protein turnover, chaperones	GO:0005634(nucleus),GO:0003677(DNA binding),GO:0008270(zinc ion binding),GO:0006355("regulation of transcription, DNA-dependent"),GO:0006351("transcription, DNA-dependent")	NA
comp156186_c0_seq1	0.889597	6.33974	3.22952	0.129227	0.265747	-1.8601	0.00558344	0.0255167	-2.8332	0.0666125	0.238766	-0.973103	G protein-coupled bile acid receptor 1	-	GO:0034707(chloride channel complex),GO:0005247(voltage-gated chloride channel activity)	NA
comp156193_c0_seq1	0.979805	4.35168	3.60864	0.0650621	0.209699	-1.88089	0.00232041	0.0164145	-2.15101	0.463781	0.615522	-0.270117	apoptotic protease-activating factor	[R] General function prediction only	GO:0005886(plasma membrane),GO:0005525(GTP binding),GO:0015031(protein transport),GO:0007264(small GTPase mediated signal transduction)	NA
comp45748_c0_seq1	12.7894	45.7286	32.0985	0.0667708	0.211302	-1.32755	0.0120607	0.0390767	-1.83814	0.122299	0.305265	-0.510593	EH domain-containing protein 2	[T] Signal transduction mechanisms ;[U] Intracellular trafficking, secretion, and vesicular transport	GO:0005524(ATP binding),GO:0005509(calcium ion binding),GO:0004143(diacylglycerol kinase activity),GO:0007205(activation of protein kinase C activity by G-protein coupled receptor protein signaling pathway),GO:0035556(intracellular signal transduction)	00561(Glycerolipid metabolism),00564(Glycerophospholipid metabolism),04070(Phosphatidylinositol signaling system)
comp156287_c0_seq1	0.195028	1.64509	1.00619	0.104583	0.244348	-2.36715	0.0580123	0.103603	-3.07642	0.258855	0.442401	-0.709269	beta-galactoside alpha-2,3-sialyltransferase (sialyltransferase 10)	[G] Carbohydrate transport and metabolism	GO:0005615(extracellular space),GO:0005509(calcium ion binding),GO:0005102(receptor binding),GO:0007411(axon guidance),GO:0008285(negative regulation of cell proliferation),GO:0010629(negative regulation of gene expression),GO:0009887(organ morphogenesis)	04360(Axon guidance)
comp15635_c0_seq1	0.387533	3.29519	1.70824	0.15707	0.29098	-2.14012	0.0227422	0.0567546	-3.08797	0.113738	0.295685	-0.947853	numb	[T] Signal transduction mechanisms	GO:0005634(nucleus),GO:0003677(DNA binding),GO:0008270(zinc ion binding),GO:0006355("regulation of transcription, DNA-dependent"),GO:0006351("transcription, DNA-dependent")	NA
comp156352_c0_seq1	1.14901	3.10673	2.35319	0.0421177	0.190873	-1.03423	0.0660393	0.113128	-1.43501	0.325659	0.503469	-0.40078	cryptochrome	[L] Replication, recombination and repair ;[T] Signal transduction mechanisms	GO:0071565(nBAF complex),GO:0071564(npBAF complex),GO:0016514(SWI/SNF complex),GO:0071778(WINAC complex),GO:0003677(DNA binding),GO:0047485(protein N-terminus binding),GO:0003713(transcription coactivator activity),GO:0006338(chromatin remodeling),GO:0007399(nervous system development),GO:0006337(nucleosome disassembly),GO:0006351("transcription, DNA-dependent")	NA
comp156531_c0_seq1	1.09505	7.21836	4.44094	0.00274074	0.127295	-2.01987	0.000123917	0.00520859	-2.72068	0.00515713	0.155687	-0.700806	molecular chaperone GrpE	[O] Posttranslational modification, protein turnover, chaperones	GO:0005634(nucleus),GO:0003677(DNA binding),GO:0003700(sequence-specific DNA binding transcription factor activity),GO:0003714(transcription corepressor activity),GO:0045892("negative regulation of transcription, DNA-dependent"),GO:0006357(regulation of transcription from RNA polymerase II promoter),GO:0019079(viral genome replication)	NA
comp156784_c0_seq1	0.0875487	1.60778	1.39166	0.00158613	0.127295	-3.99058	0.000603022	0.00883517	-4.19884	0.216372	0.402928	-0.208258	kelch-like protein 9/13	[T] Signal transduction mechanisms ;[R] General function prediction only	NA	04010(MAPK signaling pathway)
comp15688_c0_seq1	5.59436	19.6901	9.08667	0.0937353	0.235018	-0.699778	0.0043276	0.0224046	-1.81543	0.00830992	0.160484	-1.11565	26S proteasome regulatory subunit N5	[O] Posttranslational modification, protein turnover, chaperones	GO:0009986(cell surface),GO:0016021(integral to membrane),GO:0005886(plasma membrane),GO:0001619(lysosphingolipid and lysophosphatidic acid receptor activity)	04080(Neuroactive ligand-receptor interaction),04540(Gap junction)
comp157007_c0_seq1	0.713367	1.98899	1.14156	0.248046	0.368393	-0.678289	0.0424098	0.0837725	-1.47932	0.110615	0.291773	-0.801027	protein farnesyltransferase subunit beta	[O] Posttranslational modification, protein turnover, chaperones	GO:0005829(cytosol),GO:0005524(ATP binding),GO:0004715(non-membrane spanning protein tyrosine kinase activity),GO:0004871(signal transducer activity),GO:0006915(apoptosis),GO:0045453(bone resorption),GO:0071300(cellular response to retinoic acid),GO:0008284(positive regulation of cell proliferation),GO:0010976(positive regulation of neuron projection development),GO:0050731(positive regulation of…	04020(Calcium signaling pathway),04062(Chemokine signaling pathway),04650(Natural killer cell mediated cytotoxicity),04670(Leukocyte transendothelial migration),04912(GnRH signaling pathway)
comp15714_c0_seq1	0.440682	2.82873	1.66627	0.0990149	0.239515	-1.91881	0.0143743	0.043166	-2.68234	0.113165	0.294943	-0.76353	senataxin	-	GO:0003677(DNA binding)	03420(Nucleotide excision repair),04115(p53 signaling pathway),04120(Ubiquitin mediated proteolysis)
comp15714_c1_seq1	0.290679	2.23133	1.70666	0.000689342	0.115292	-2.55367	0.0235902	0.05794	-2.9404	0.2608	0.444377	-0.38673	senataxin	-	GO:0005634(nucleus),GO:0003677(DNA binding),GO:0008270(zinc ion binding),GO:0006355("regulation of transcription, DNA-dependent"),GO:0006351("transcription, DNA-dependent")	NA
comp157280_c0_seq1	0.58763	8.0611	2.85316	0.343583	0.450077	-2.27958	0.00413257	0.0219186	-3.778	0.0895478	0.266732	-1.49842	toll-like receptor 8	[T] Signal transduction mechanisms	NA	04530(Tight junction),05416(Viral myocarditis)
comp157381_c0_seq1	0.494862	6.69904	3.29666	0.150314	0.285369	-2.73591	0.0802612	0.129957	-3.75886	0.215447	0.401835	-1.02295	KRAB domain-containing zinc finger protein	[R] General function prediction only	GO:0005789(endoplasmic reticulum membrane),GO:0016021(integral to membrane),GO:0004221(ubiquitin thiolesterase activity),GO:0004843(ubiquitin-specific protease activity),GO:0008270(zinc ion binding),GO:0030433(ER-associated protein catabolic process),GO:0090068(positive regulation of cell cycle process),GO:0016579(protein deubiquitination),GO:0031647(regulation of protein stability),GO:0034976(re…	NA
comp1574_c0_seq1	0.763289	4.63257	1.67868	0.247841	0.368289	-1.13702	0.00289222	0.0182803	-2.60151	0.0160349	0.169394	-1.46449	sialic acid binding Ig-like lectin 10	-	GO:0005737(cytoplasm),GO:0005634(nucleus),GO:0070888(E-box binding),GO:0005515(protein binding),GO:0003700(sequence-specific DNA binding transcription factor activity),GO:0003713(transcription coactivator activity),GO:0003714(transcription corepressor activity),GO:0008270(zinc ion binding),GO:0008283(cell proliferation),GO:0006955(immune response),GO:0000122(negative regulation of transcription f…	NA
comp157444_c0_seq1	2.97246	13.3482	7.03138	0.0207562	0.167211	-1.24215	0.0135212	0.0416354	-2.16692	0.0241311	0.181392	-0.924765	striated muscle-specific serine/threonine protein kinase	[T] Signal transduction mechanisms	GO:0005524(ATP binding),GO:0004825(methionine-tRNA ligase activity),GO:0000049(tRNA binding),GO:0006431(methionyl-tRNA aminoacylation)	00450(Selenoamino acid metabolism),00970(Aminoacyl-tRNA biosynthesis)
comp15750_c0_seq2	11.5246	32.9141	17.3454	0.196527	0.324787	-0.589829	0.0144764	0.0433519	-1.51399	0.0283223	0.186731	-0.924156	20S proteasome subunit beta 2	[O] Posttranslational modification, protein turnover, chaperones	GO:0005694(chromosome),GO:0005634(nucleus),GO:0005524(ATP binding),GO:0003918(DNA topoisomerase (ATP-hydrolyzing) activity),GO:0006265(DNA topological change),GO:0006355("regulation of transcription, DNA-dependent")	NA
comp157570_c0_seq1	0.675046	2.11076	2.37848	0.0305203	0.179501	-1.81698	0.0385922	0.078748	-1.6447	0.627967	0.745735	0.172279	uracil phosphoribosyltransferase	[R] General function prediction only	GO:0005737(cytoplasm),GO:0005634(nucleus),GO:0005839(proteasome core complex),GO:0004298(threonine-type endopeptidase activity)	03050(Proteasome)
comp15763_c0_seq1	1.38598	5.43504	3.75362	0.0299167	0.17873	-1.43738	0.0175562	0.0485689	-1.97139	0.0765252	0.25154	-0.534008	transcription factor AP-4	[K] Transcription	NA	NA
comp15780_c1_seq1	1.30479	4.33632	2.39174	0.234726	0.357474	-0.874243	0.02423	0.0588638	-1.73265	0.0426372	0.20673	-0.858411	membrane-associated tyrosine- and threonine-specific cdc2-inhibitory kinase	[D] Cell cycle control, cell division, chromosome partitioning	GO:0016021(integral to membrane),GO:0005765(lysosomal membrane),GO:0015293(symporter activity),GO:0006811(ion transport),GO:0006857(oligopeptide transport),GO:0015031(protein transport)	NA
comp41308_c0_seq4	4.40289	28.9126	17.1141	0.0999055	0.240215	-1.95866	0.00324878	0.0193824	-2.71517	0.10013	0.280056	-0.756511	Rap guanine nucleotide exchange factor (GEF) 1	[T] Signal transduction mechanisms	GO:0005737(cytoplasm),GO:0005524(ATP binding),GO:0004335(galactokinase activity),GO:0033858(N-acetylgalactosamine kinase activity),GO:0006012(galactose metabolic process)	00052(Galactose metabolism),00520(Amino sugar and nucleotide sugar metabolism)
comp38876_c1_seq1	12.7333	49.8021	28.4881	0.0316924	0.181232	-1.16175	0.00411932	0.0218962	-1.9676	0.0145716	0.167109	-0.805845	E2F transcription factor 4/5	[K] Transcription	GO:0005737(cytoplasm),GO:0071565(nBAF complex),GO:0071564(npBAF complex),GO:0000790(nuclear chromatin),GO:0005654(nucleoplasm),GO:0005634(nucleus),GO:0016514(SWI/SNF complex),GO:0016922(ligand-dependent nuclear receptor binding),GO:0030374(ligand-dependent nuclear receptor transcription coactivator activity),GO:0035257(nuclear hormone receptor binding),GO:0003713(transcription coactivator activit…	NA
comp158180_c0_seq1	0.934667	3.09317	2.60874	0.0651731	0.209794	-1.48083	0.00692181	0.0287749	-1.72656	0.47093	0.621576	-0.245732	histone-lysine N-methyltransferase SETD1	[T] Signal transduction mechanisms	GO:0005634(nucleus),GO:0003677(DNA binding),GO:0006355("regulation of transcription, DNA-dependent"),GO:0006351("transcription, DNA-dependent")	04710(Circadian rhythm - mammal)
comp15828_c0_seq1	0.420203	4.87094	2.47582	0.0140577	0.156892	-2.55875	0.0445946	0.0866088	-3.53504	0.139915	0.324955	-0.976292	phosphatidate cytidylyltransferase	[I] Lipid transport and metabolism	GO:0030170(pyridoxal phosphate binding),GO:0004782(sulfinoalanine decarboxylase activity),GO:0019752(carboxylic acid metabolic process)	00430(Taurine and hypotaurine metabolism)
comp15828_c1_seq1	0.123666	1.27891	0.963711	0.0118873	0.151357	-2.96215	0.00496298	0.0240317	-3.37039	0.0118201	0.16438	-0.408244	phosphatidate cytidylyltransferase	[I] Lipid transport and metabolism	GO:0005887(integral to plasma membrane),GO:0005242(inward rectifier potassium channel activity),GO:0007268(synaptic transmission)	NA
comp15833_c0_seq1	0.682477	4.37076	2.72133	0.0629375	0.207925	-1.99546	0.0308541	0.068376	-2.67903	0.158511	0.345657	-0.683573	1-phosphatidylinositol-4-phosphate 5-kinase	[T] Signal transduction mechanisms	NA	NA
comp158341_c0_seq1	0.94483	8.37942	4.9889	0.0346675	0.184429	-2.40059	0.0016727	0.0138608	-3.14872	0.0409419	0.204294	-0.748129	DnaJ homolog, subfamily C, member 18	[O] Posttranslational modification, protein turnover, chaperones	NA	04120(Ubiquitin mediated proteolysis)
comp158386_c0_seq1	0.918009	4.61682	2.74287	0.00774234	0.14264	-1.57911	0.00150739	0.0131496	-2.33032	0.00760996	0.160089	-0.751212	cell division control protein 7	[L] Replication, recombination and repair	GO:0031902(late endosome membrane),GO:0005765(lysosomal membrane),GO:0046870(cadmium ion binding),GO:0015086(cadmium ion transmembrane transporter activity),GO:0050897(cobalt ion binding),GO:0015087(cobalt ion transmembrane transporter activity),GO:0005507(copper ion binding),GO:0005375(copper ion transmembrane transporter activity),GO:0015093(ferrous iron transmembrane transporter activity),GO:0…	04142(Lysosome)
comp1586_c0_seq1	0.153872	4.17744	1.61958	0.249423	0.369402	-3.39581	0.0447884	0.0868763	-4.76282	0.119905	0.302654	-1.367	fer (fps/fes related) tyrosine kinase	[T] Signal transduction mechanisms	GO:0005886(plasma membrane),GO:0033180("proton-transporting V-type ATPase, V1 domain"),GO:0015991(ATP hydrolysis coupled proton transport)	00190(Oxidative phosphorylation),04145(Phagosome),04966(Collecting duct acid secretion),05110(Vibrio cholerae infection),05120(Epithelial cell signaling in Helicobacter pylori infection)
comp158657_c0_seq1	3.85535	7.42099	3.55453	0.770196	0.814176	0.117203	0.00990034	0.0349884	-0.944752	0.0188445	0.174086	-1.06195	centromere protein J	-	GO:0003779(actin binding),GO:0017048(Rho GTPase binding),GO:0030036(actin cytoskeleton organization)	04310(Wnt signaling pathway)
comp15872_c0_seq1	1.90994	10.327	5.46732	0.0313559	0.180632	-1.51731	0.00447549	0.0227854	-2.43482	0.00989209	0.163829	-0.917515	methyl-CpG-binding domain protein 4	[K] Transcription ;[B] Chromatin structure and dynamics	GO:0005730(nucleolus),GO:0008234(cysteine-type peptidase activity),GO:0004221(ubiquitin thiolesterase activity),GO:0006511(ubiquitin-dependent protein catabolic process)	NA
comp15900_c0_seq1	5.16138	20.8908	8.77994	0.150979	0.285866	-0.766453	0.00204801	0.0154072	-2.01704	0.00186352	0.15369	-1.25059	ubiquitin-conjugating enzyme E2 D/E	[O] Posttranslational modification, protein turnover, chaperones	GO:0005634(nucleus),GO:0005923(tight junction),GO:0005524(ATP binding),GO:0004385(guanylate kinase activity),GO:0005515(protein binding),GO:0006915(apoptosis),GO:0044419(interspecies interaction between organisms),GO:0035556(intracellular signal transduction)	04530(Tight junction)
comp15910_c0_seq1	0.0839048	2.7324	1.84812	0.0516809	0.198579	-4.46116	0.0037616	0.0208738	-5.02527	0.170674	0.358577	-0.564115	mannose receptor, C type	[T] Signal transduction mechanisms ;[V] Defense mechanisms	GO:0035267(NuA4 histone acetyltransferase complex),GO:0000125(PCAF complex),GO:0030914(STAGA complex),GO:0033276(transcription factor TFTC complex),GO:0016773("phosphotransferase activity, alcohol group as acceptor"),GO:0005515(protein binding),GO:0003712(transcription cofactor activity),GO:0016578(histone deubiquitination),GO:0043968(histone H2A acetylation),GO:0043967(histone H4 acetylation),GO…	NA
comp159143_c0_seq1	0.312243	1.60739	0.654719	0.156593	0.290565	-1.06821	0.0519619	0.0961152	-2.36398	0.116299	0.298508	-1.29577	succinate-semialdehyde dehydrogenase	-	GO:0000785(chromatin),GO:0005634(nucleus),GO:0005524(ATP binding),GO:0003677(DNA binding),GO:0005515(protein binding),GO:0051301(cell division),GO:0008283(cell proliferation),GO:0007064(mitotic sister chromatid cohesion),GO:0008285(negative regulation of cell proliferation)	NA
comp159144_c0_seq1	2.06775	6.45472	5.24828	0.0970692	0.237757	-1.34378	0.0197403	0.052204	-1.64229	0.415679	0.581188	-0.298512	elongator complex protein 4	[B] Chromatin structure and dynamics ;[K] Transcription	GO:0016021(integral to membrane),GO:0005524(ATP binding),GO:0016887(ATPase activity),GO:0006810(transport)	02010(ABC transporters)
comp159249_c0_seq1	1.81271	3.80104	2.47871	0.0933854	0.234718	-0.451443	0.0147425	0.0438128	-1.06825	0.0271151	0.185133	-0.616805	high mobility group protein 2-like 1	-	GO:0031419(cobalamin binding),GO:0008898(homocysteine S-methyltransferase activity),GO:0008705(methionine synthase activity),GO:0008270(zinc ion binding),GO:0042558(pteridine-containing compound metabolic process)	00270(Cysteine and methionine metabolism),00670(One carbon pool by folate)
comp15944_c0_seq1	0.405867	7.56883	3.9399	0.144949	0.280122	-3.27908	0.0531658	0.0975472	-4.22099	0.195674	0.381889	-0.941911	BTB/POZ domain-containing protein 12	-	GO:0008287(protein serine/threonine phosphatase complex),GO:0046872(metal ion binding),GO:0004722(protein serine/threonine phosphatase activity),GO:0006915(apoptosis),GO:0006470(protein dephosphorylation)	NA
comp35637_c0_seq1	9.14916	27.4952	17.3735	0.0294223	0.178281	-0.925181	0.00228111	0.0162714	-1.58747	0.0138879	0.166028	-0.662287	sulfate adenylyltransferase	[F] Nucleotide transport and metabolism	GO:0005829(cytosol),GO:0009331(glycerol-3-phosphate dehydrogenase complex),GO:0004367(glycerol-3-phosphate dehydrogenase [NAD+] activity),GO:0004368(glycerol-3-phosphate dehydrogenase activity),GO:0051287(NAD binding),GO:0042803(protein homodimerization activity),GO:0006094(gluconeogenesis),GO:0046168(glycerol-3-phosphate catabolic process)	00564(Glycerophospholipid metabolism)
comp15950_c0_seq1	1.41756	8.9628	4.93463	0.0863593	0.227834	-1.79954	0.0347698	0.0737307	-2.66054	0.0993532	0.279032	-0.861006	ankyrin repeat and IBR domain-containing protein 1	[O] Posttranslational modification, protein turnover, chaperones	GO:0050333(thiamin-triphosphatase activity),GO:0006772(thiamine metabolic process)	00730(Thiamine metabolism)
comp15950_c1_seq1	0.296192	2.20548	1.33015	0.0301557	0.178978	-2.16698	0.0113508	0.037705	-2.89649	0.0576529	0.226297	-0.729507	ankyrin repeat and IBR domain-containing protein 1	[O] Posttranslational modification, protein turnover, chaperones	GO:0005829(cytosol),GO:0005634(nucleus),GO:0005488(binding),GO:0016262(protein N-acetylglucosaminyltransferase activity),GO:0045862(positive regulation of proteolysis),GO:0006493(protein O-linked glycosylation)	NA
comp159603_c0_seq1	2.39443	12.3435	7.53754	0.154756	0.289154	-1.65441	0.0108328	0.0367423	-2.366	0.16077	0.347924	-0.711591	Cdc2-related kinase, arginine/serine-rich	[D] Cell cycle control, cell division, chromosome partitioning	GO:0016021(integral to membrane),GO:0005524(ATP binding),GO:0005262(calcium channel activity),GO:0046872(metal ion binding),GO:0004674(protein serine/threonine kinase activity),GO:0008219(cell death)	NA
comp15988_c0_seq1	1.06477	4.06246	2.26187	0.189479	0.317823	-1.08697	0.0213139	0.0547401	-1.93181	0.0328294	0.193582	-0.844838	cullin 5	[O] Posttranslational modification, protein turnover, chaperones	GO:0016021(integral to membrane),GO:0005524(ATP binding),GO:0005525(GTP binding),GO:0004383(guanylate cyclase activity),GO:0042802(identical protein binding),GO:0016941(natriuretic peptide receptor activity),GO:0004672(protein kinase activity),GO:0035556(intracellular signal transduction),GO:0001503(ossification)	00230(Purine metabolism),04270(Vascular smooth muscle contraction)
comp159904_c0_seq1	0.292226	5.30973	3.38404	0.143385	0.278841	-3.53359	0.0180735	0.0494196	-4.18348	0.285155	0.466736	-0.649893	glutaminyl-peptide cyclotransferase	[O] Posttranslational modification, protein turnover, chaperones	GO:0005737(cytoplasm),GO:0005925(focal adhesion),GO:0008270(zinc ion binding),GO:0032312(regulation of ARF GTPase activity),GO:0008277(regulation of G-protein coupled receptor protein signaling pathway)	04144(Endocytosis),04810(Regulation of actin cytoskeleton),05120(Epithelial cell signaling in Helicobacter pylori infection)
comp160068_c0_seq1	0.386399	1.32445	3.12953	0.0377893	0.186843	-3.01778	0.00660734	0.028089	-1.77723	0.0892494	0.266511	1.24055	alpha-N-acetyl-neuraminate alpha-2,8-sialyltransferase (sialyltransferase 8A)	[G] Carbohydrate transport and metabolism	GO:0010008(endosome membrane),GO:0005634(nucleus),GO:0015031(protein transport),GO:0006355("regulation of transcription, DNA-dependent"),GO:0006351("transcription, DNA-dependent")	04144(Endocytosis)
comp16020_c0_seq1	0.452261	3.31099	1.47384	0.205343	0.332897	-1.70435	0.067308	0.114587	-2.87204	0.138438	0.323299	-1.16769	E3 ubiquitin-protein ligase HERC1	[S] Function unknown	GO:0005737(cytoplasm),GO:0005731(nucleolus organizer region),GO:0016811("hydrolase activity, acting on carbon-nitrogen (but not peptide) bonds, in linear amides"),GO:0070403(NAD+ binding),GO:0008270(zinc ion binding),GO:0006342(chromatin silencing),GO:0007072(positive regulation of transcription on exit from mitosis),GO:0006476(protein deacetylation),GO:0009303(rRNA transcription)	NA
comp16027_c0_seq1	2.2672	4.68827	2.94979	0.19542	0.323627	-0.379705	0.071957	0.120381	-1.04815	0.127966	0.311666	-0.668441	cell division control protein 45	[L] Replication, recombination and repair	GO:0016020(membrane)	NA
comp16045_c0_seq1	0.176249	3.32259	1.65334	0.0396322	0.188622	-3.2297	0.0468753	0.0895213	-4.23662	0.127849	0.311546	-1.00693	ATP-binding cassette, subfamily C (CFTR/MRP), member 9	[Q] Secondary metabolites biosynthesis, transport and catabolism	GO:0016021(integral to membrane),GO:0004725(protein tyrosine phosphatase activity),GO:0004872(receptor activity),GO:0007155(cell adhesion)	04514(Cell adhesion molecules (CAMs)),04520(Adherens junction),04910(Insulin signaling pathway)
comp45244_c0_seq1	7.16728	8.02287	24.2341	0.0045591	0.132413	-1.75754	0.731469	0.759361	-0.162692	0.00695185	0.158855	1.59485	alanine transaminase	[E] Amino acid transport and metabolism	NA	00010(Glycolysis / Gluconeogenesis),00561(Glycerolipid metabolism),00930(Caprolactam degradation)
comp16052_c0_seq1	0.993356	6.04478	3.26483	0.0699073	0.213642	-1.71662	0.020644	0.0536175	-2.60531	0.061972	0.232248	-0.888684	nuclear receptor, subfamily 1, group B, member 3	[T] Signal transduction mechanisms	GO:0005887(integral to plasma membrane),GO:0015175(neutral amino acid transmembrane transporter activity),GO:0034641(cellular nitrogen compound metabolic process),GO:0006811(ion transport)	NA
comp16056_c1_seq1	0.224839	1.64271	0.747122	0.163141	0.296376	-1.73245	0.0261553	0.0615719	-2.86912	0.0879506	0.26468	-1.13666	adenomatosis polyposis coli protein	[T] Signal transduction mechanisms ;[Z] Cytoskeleton	GO:0016363(nuclear matrix),GO:0016607(nuclear speck),GO:0003755(peptidyl-prolyl cis-trans isomerase activity),GO:0006457(protein folding)	NA
comp160735_c0_seq1	1.00836	3.91633	3.58174	0.00711543	0.140373	-1.82865	0.00110134	0.0113674	-1.95749	0.437039	0.593618	-0.12884	histone-lysine N-methyltransferase SETD1	-	GO:0005813(centrosome),GO:0005730(nucleolus),GO:0005654(nucleoplasm),GO:0008408(3'-5' exonuclease activity),GO:0005524(ATP binding),GO:0043140(ATP-dependent 3'-5' DNA helicase activity),GO:0000405(bubble DNA binding),GO:0009378(four-way junction helicase activity),GO:0051880(G-quadruplex DNA binding),GO:0000287(magnesium ion binding),GO:0030145(manganese ion binding),GO:0032403(protein complex bi…	NA
comp160880_c0_seq1	0.386653	2.62404	2.22137	0.111188	0.249356	-2.52234	0.0563058	0.101556	-2.76268	0.677333	0.783831	-0.240335	homeobox protein HoxA/C/D10	[K] Transcription	GO:0005634(nucleus),GO:0006260(DNA replication)	NA
comp16095_c0_seq1	0.225426	4.23395	2.25149	0.00678514	0.140103	-3.32015	0.00878932	0.0327404	-4.23128	0.045166	0.209905	-0.911128	L1 cell adhesion molecule like protein	[T] Signal transduction mechanisms	GO:0031252(cell leading edge),GO:0005911(cell-cell junction),GO:0005737(cytoplasm),GO:0005856(cytoskeleton),GO:0005886(plasma membrane),GO:0005524(ATP binding),GO:0000287(magnesium ion binding),GO:0004674(protein serine/threonine kinase activity),GO:0005083(small GTPase regulator activity),GO:0031532(actin cytoskeleton reorganization),GO:0007163(establishment or maintenance of cell polarity),GO:0…	NA
comp161001_c0_seq1	0.802088	3.21457	3.64655	0.000107763	0.097268	-2.1847	0.0390296	0.0793839	-2.00279	0.507481	0.651986	0.181909	TEA domain family member 1/3/4	[K] Transcription	GO:0005789(endoplasmic reticulum membrane),GO:0016021(integral to membrane),GO:0005792(microsome),GO:0004602(glutathione peroxidase activity),GO:0004364(glutathione transferase activity),GO:0019370(leukotriene biosynthetic process),GO:0002540(leukotriene production involved in inflammatory response)	00480(Glutathione metabolism),00980(Metabolism of xenobiotics by cytochrome P450),00982(Drug metabolism - cytochrome P450)
comp16118_c0_seq1	0.385117	4.0727	1.46684	0.0641724	0.209253	-1.92934	0.07371	0.12252	-3.40262	0.125852	0.309315	-1.47328	glycylpeptide N-tetradecanoyltransferase	[I] Lipid transport and metabolism	GO:0005634(nucleus),GO:0043565(sequence-specific DNA binding),GO:0003700(sequence-specific DNA binding transcription factor activity),GO:0008270(zinc ion binding)	NA
comp161260_c0_seq1	0.673343	5.39496	2.53953	0.0154039	0.15964	-1.91515	0.00586309	0.0262058	-3.0022	0.00886761	0.160805	-1.08705	retinoblastoma-like	[D] Cell cycle control, cell division, chromosome partitioning	GO:0016021(integral to membrane),GO:0005886(plasma membrane),GO:0004930(G-protein coupled receptor activity),GO:0006950(response to stress)	NA
comp161265_c0_seq1	1.52238	6.78662	3.83725	0.0231886	0.170294	-1.33374	0.0877594	0.138619	-2.15636	0.221925	0.408023	-0.822622	dynein heavy chain 2, cytosolic	[Z] Cytoskeleton	NA	04630(Jak-STAT signaling pathway)
comp161294_c0_seq1	0.572763	5.55597	2.46391	0.00869328	0.145375	-2.10494	0.000903344	0.0103708	-3.27803	0.00744761	0.160089	-1.17309	polycomb-like protein 2	[R] General function prediction only	GO:0016281(eukaryotic translation initiation factor 4F complex),GO:0000339(RNA cap binding),GO:0003743(translation initiation factor activity),GO:0044419(interspecies interaction between organisms),GO:0006446(regulation of translational initiation),GO:0016070(RNA metabolic process)	05416(Viral myocarditis)
comp161392_c0_seq1	2.61006	12.8353	8.40747	0.00528863	0.134983	-1.68759	0.0195589	0.0519016	-2.29796	0.128712	0.312604	-0.610371	nuclear factor related to kappa-B-binding protein	[K] Transcription	NA	NA
comp161450_c0_seq1	0.821766	4.88714	3.76563	0.00561822	0.136819	-2.19609	0.00661908	0.0281147	-2.57219	0.0175954	0.17259	-0.3761	zinc finger and BTB domain-containing protein 5	[R] General function prediction only	GO:0005634(nucleus),GO:0003677(DNA binding),GO:0008270(zinc ion binding),GO:0006355("regulation of transcription, DNA-dependent"),GO:0006351("transcription, DNA-dependent")	NA
[truncated: 8,401 more rows]

## Sheet: Sheet(C)
Pathway_ID	Pathway_Name	Gene_List	Gene Number
[truncated: 246 more rows]

## Sheet: Sheet(D)
Pattern 0	Pattern 1	Pattern 2	Pattern 3	Pattern 4	Pattern 5	Pattern 6	Pattern 7	Pattern 8	Pattern 9	Pattern 10	Pattern 11	Pattern 12	Pattern 13	Pattern 14	Pattern 15
[truncated: 5,258 more rows]

## Sheet: Sheet(E)
Gene ID	Number of correlated genes	Description	KOG	GO	KEGG
[truncated: 9,131 more rows]
